# Supplementary material for: Early-life house dust mite aeroallergen exposure augments cigarette smoke-induced myeloid inflammation and emphysema in mice
Source: Respir Res. 2024 Apr 13;25:161. doi: 10.1186/s12931-024-02774-6 (PMC11016214; doi:10.1186/s12931-024-02774-6)
Supplement: Supplementary file 3 — Supplementary Material 3 [file 12931_2024_2774_MOESM3_ESM.xlsx]

## Sheet: SAL_v_CS
Gene	logFC	logCPM	F	PValue	FDR	SAL.1	SAL.2	SAL.3	SAL.4	SAL.5	CS.1	CS.2	CS.3	CS.4	CS.5
Dusp1	1.64193	7.15582	178.426	5.80664e-11	6.62253e-07	13153	6043	25724	47730	28275	5151	4140	3848	3659	7229
Apol7c	-3.43436	3.78915	171.87	7.96121e-11	6.62253e-07	71	41	134	250	144	1454	1067	396	613	1005
Csrnp1	1.24231	5.255	123.465	1.22966e-09	6.81929e-06	3006	1449	5742	10229	4954	1682	1164	1189	985	1645
Mat2a	0.973987	7.17502	103.175	5.19685e-09	1.78022e-05	10491	5448	23422	33764	17537	7309	5352	4759	4626	6946
Ciita	-0.989198	5.41098	102.797	5.35018e-09	1.78022e-05	1547	731	2332	4389	2036	3439	2591	1947	2663	3611
C3ar1	-2.34778	3.9818	94.1834	1.06573e-08	2.92532e-05	178	108	313	592	267	1243	992	398	830	1524
Rgs16	-2.79087	3.01597	92.4627	1.23083e-08	2.92532e-05	70	47	148	183	154	798	645	176	419	917
Fscn1	-1.53134	5.7884	86.1731	2.12563e-08	4.24241e-05	932	581	2220	3185	1589	4425	3353	1807	2291	4145
Proz	-2.88354	4.18503	84.4277	2.48827e-08	4.24241e-05	154	98	269	310	179	1328	1221	392	970	1493
Mexis	-2.64533	-0.251212	82.6652	2.92536e-08	4.24241e-05	6	4	16	27	11	71	52	21	48	65
Itgae	-1.266	3.6633	82.484	2.9749e-08	4.24241e-05	322	180	620	1075	557	978	935	460	696	1236
Apold1	2.10134	1.76736	82.1168	3.07821e-08	4.24241e-05	371	142	560	997	1057	99	102	82	59	121
Ly6i	-4.97088	6.8633	79.4013	3.97803e-08	4.24241e-05	182	260	329	416	382	10807	9365	1614	6986	11544
Btg2	0.642776	7.12054	79.2302	4.04378e-08	4.24241e-05	8703	4597	18380	27462	16894	7827	5313	4952	4727	8377
Slc6a20a	-2.31881	3.96082	79.0735	4.10508e-08	4.24241e-05	241	99	314	385	292	1182	1026	455	724	1425
Mab21l3	-3.478	1.82687	79.0212	4.12574e-08	4.24241e-05	17	25	34	42	41	359	303	77	245	420
Clec4n	-2.42993	5.6805	78.0867	4.51551e-08	4.24241e-05	720	412	1074	2452	1492	4802	5345	1368	3680	6960
Wdfy4	-0.97219	6.21868	77.3836	4.83572e-08	4.24241e-05	2437	1227	3661	6334	3166	4686	3816	3158	4218	6066
Rasd2	-1.62258	3.13633	77.364	4.84498e-08	4.24241e-05	165	94	457	584	309	843	668	284	527	851
Itih4	-1.87925	8.38732	73.8077	6.90679e-08	5.74541e-05	5941	4782	11148	12847	7886	29657	24601	9595	20632	32395
D17H6S56E-5	-1.23008	7.50773	73.1299	7.40127e-08	5.86357e-05	3894	2923	8647	11941	6966	14951	10694	5816	9156	14513
Mlph	-0.793421	6.04264	72.2681	8.08751e-08	6.01607e-05	2075	1175	3459	5044	3514	3914	3325	2719	3043	4926
Gpr176	-2.04116	1.79267	71.9979	8.31699e-08	6.01607e-05	44	30	119	123	78	249	231	108	179	331
Irx3	-0.579496	6.44518	70.2271	1.00119e-07	6.9403e-05	3407	1718	6787	9230	5354	5571	4687	3694	4666	7191
Rap1gap	-0.875687	6.37341	69.7455	1.05367e-07	7.01193e-05	2520	1401	5844	8427	3603	6690	4873	3431	3818	6775
Serpind1	-1.41377	3.67428	68.4539	1.21011e-07	7.52014e-05	187	131	357	612	300	618	463	423	479	827
Cfb	-1.84027	7.61848	68.3753	1.22044e-07	7.52014e-05	2778	2548	5980	6994	5383	11415	13933	6813	12488	15455
Slc26a4	-3.90596	7.75048	67.3143	1.36971e-07	8.13854e-05	482	338	534	706	431	4899	4143	8082	3743	6884
Chil1	-1.78575	12.1935	66.7629	1.45519e-07	8.20612e-05	54640	40475	110997	156134	94383	217186	211603	143373	203035	293200
Ccl12	-2.78841	2.20349	66.6113	1.47974e-07	8.20612e-05	31	21	44	94	35	220	237	205	155	187
Ccr5	-1.79087	4.35491	64.641	1.84393e-07	9.89594e-05	264	154	404	949	457	1082	930	970	660	1201
Nfkbie	-1.22204	4.28435	63.0284	2.21661e-07	0.000113053	524	264	846	1538	1105	1627	1340	631	1072	2004
Slfn9	-1.0862	3.29879	62.928	2.24244e-07	0.000113053	232	183	483	709	361	637	591	336	502	790
Foxp3	-2.44765	1.57043	62.1418	2.45655e-07	0.000120205	22	8	36	81	60	164	175	88	113	154
Pigr	-2.33203	9.45237	61.8928	2.52903e-07	0.000120216	6958	4746	12435	14447	9935	31227	37378	20020	38121	46047
Klf4	1.23589	7.5429	60.5121	2.97647e-07	0.000137554	16066	8059	36379	41900	23816	7383	5638	6839	5740	8432
Itih1	-1.97026	2.93406	59.1413	3.50909e-07	0.000157786	183	90	286	499	236	1020	717	185	575	994
Muc1	-0.763233	9.10447	58.6494	3.72532e-07	0.0001631	16092	9109	34295	43640	25960	33514	27070	18386	25492	41290
Ccl22	-2.04065	5.29596	58.293	3.89119e-07	0.000165994	610	406	1097	1863	997	3346	3716	783	2460	3643
Tnfrsf9	-3.01713	4.82348	58.0443	4.01181e-07	0.000166861	137	104	195	303	221	1362	1222	666	862	1551
Bmf	-0.956428	5.97767	57.4024	4.34266e-07	0.000176217	1849	1130	4292	7128	3067	5540	4145	2252	3496	6323
Marco	-3.71094	6.95062	55.8627	5.26669e-07	0.000204985	741	614	1908	2167	945	11511	15152	1050	12625	18586
Ptger4	-1.07791	3.54928	55.8159	5.29804e-07	0.000204985	295	167	473	952	481	789	565	479	519	919
Cxcl10	-2.15673	2.13902	54.9226	5.93706e-07	0.000224488	45	33	134	173	110	274	308	293	165	321
Has3	-1.67293	2.2853	54.5451	6.23238e-07	0.000230418	99	81	170	172	165	332	318	152	379	472
Ticrr	-1.77606	0.354931	53.2993	7.32879e-07	0.000260805	22	13	38	60	34	101	76	37	67	111
Ccl2	-2.94095	2.74037	53.1032	7.52007e-07	0.000260805	54	43	93	203	87	701	584	127	383	753
Sp5	-1.50707	3.47645	52.9647	7.65855e-07	0.000260805	198	99	390	643	442	692	617	385	577	969
Klf2	1.27456	7.90048	52.9421	7.68133e-07	0.000260805	18802	7390	36751	60824	42100	9665	8125	7672	6380	9866
Ccl19	-2.25515	0.232224	52.5096	8.13375e-07	0.000270642	17	7	31	46	23	139	83	49	48	67
Lcn2	-3.12456	10.8393	52.283	8.38242e-07	0.000273448	9806	13731	18067	28157	14039	137732	132306	33622	111851	169675
Ch25h	-3.15514	5.97836	51.8354	8.89892e-07	0.000280598	314	201	574	1200	664	3869	3790	909	3553	5198
AU040972	-1.41305	6.56839	51.8019	8.93893e-07	0.000280598	1751	835	2673	2836	3546	4100	4721	2600	4818	5264
Slc13a3	-2.02314	2.81726	50.7728	1.02722e-06	0.000316479	127	85	287	551	265	866	824	175	722	804
Gm30327	-2.9113	0.0591258	50.5787	1.05476e-06	0.000319055	5	2	18	26	12	57	70	12	60	96
Tmc5	-1.20818	3.87786	50.3953	1.08154e-06	0.000321314	292	191	494	571	407	553	636	522	660	772
Serpina3i	-2.12622	1.30623	50.1707	1.11535e-06	0.000325546	23	16	38	68	43	118	134	73	66	170
Cyp1b1	-1.51698	4.70552	49.846	1.16634e-06	0.000326063	677	380	1198	1940	1158	2365	2066	786	2185	2891
Itln1	-3.18935	2.77647	49.7713	1.17844e-06	0.000326063	10	7	16	18	27	125	96	87	55	145
P2ry6	-1.29562	4.80051	49.7244	1.1861e-06	0.000326063	543	271	1055	1828	950	1652	1434	948	1248	1931
Basp1	-1.00985	5.4407	49.5623	1.21302e-06	0.000326063	1134	530	2457	3287	1794	2820	2411	1620	1975	2965
Ccl7	-2.76004	2.73362	49.5498	1.21512e-06	0.000326063	26	31	84	163	44	359	307	231	192	383
Tsc22d3	1.21733	7.8657	48.8931	1.33152e-06	0.000351626	16346	10336	48291	67708	23660	12482	6860	7839	6513	9893
Tnip1	-0.869694	5.99349	48.5419	1.3988e-06	0.000362075	1974	1181	3794	6794	3220	4674	3771	2159	3621	6070
Adora1	-1.44054	3.69245	48.4621	1.41461e-06	0.000362075	311	161	620	928	572	949	1068	387	906	1278
Nrde2	-0.48539	4.10834	48.0878	1.49146e-06	0.00037596	598	376	1271	2094	1046	1169	862	636	897	1296
Lgi2	-1.42563	4.52479	47.5948	1.59981e-06	0.000390427	447	407	1346	1782	740	2265	1546	721	1448	2562
Dnajb4	0.902003	6.08992	47.5872	1.60155e-06	0.000390427	4458	2394	13098	13905	8016	3157	2232	2570	2288	3698
C1qc	-1.60854	6.40273	47.5103	1.61925e-06	0.000390427	1061	615	2335	4957	2300	4743	4546	2866	3194	5442
Steap4	-1.92646	6.04717	46.927	1.76078e-06	0.000417636	1054	1012	2128	3660	1423	5422	5196	1606	5042	7745
Fosb	1.59027	1.99411	46.8056	1.79193e-06	0.000417636	337	162	804	1029	1005	124	104	114	119	247
Cd4	-1.28412	3.57634	46.715	1.81556e-06	0.000417636	291	102	462	849	552	812	794	442	611	763
Rhob	0.700436	7.84635	46.5346	1.86368e-06	0.000417636	14864	7230	30242	54121	30114	11947	9404	7714	8396	14865
Tnip3	-1.70529	2.37748	46.4981	1.87359e-06	0.000417636	79	45	116	207	120	229	282	225	164	325
Adamts1	1.11699	6.40799	46.4598	1.88406e-06	0.000417636	6783	3644	17353	21902	12933	3667	2665	2949	3549	5314
Fa2h	-2.53854	-0.878947	46.3736	1.90782e-06	0.000417636	7	2	19	22	19	55	81	10	53	54
Ces2c	-2.77798	1.07462	46.194	1.95841e-06	0.000423144	11	6	17	39	26	59	95	46	104	132
Ahrr	-3.37711	-0.162866	45.9005	2.04437e-06	0.000436054	10	4	15	33	12	126	126	5	107	144
AA467197	-3.25166	3.5284	45.7435	2.09204e-06	0.000440573	47	24	81	140	60	495	547	227	363	552
Slc5a1	-1.88805	5.46705	45.4419	2.18713e-06	0.00045484	313	321	663	949	486	1423	1343	1470	1015	1699
Kctd14	-0.669703	3.00884	45.2257	2.25823e-06	0.000463829	246	144	496	786	503	595	417	328	337	574
Htr7	-1.49437	0.733505	44.9451	2.35437e-06	0.000476473	26	15	50	80	40	83	70	74	67	82
Gm16685	-1.80569	0.167401	44.8807	2.37707e-06	0.000476473	24	15	30	35	43	107	98	35	56	91
Csf2	-1.85258	2.53828	44.1752	2.64229e-06	0.000518751	104	75	229	300	183	715	420	128	397	602
Rasgef1b	0.810035	5.28329	44.1551	2.65035e-06	0.000518751	2929	1730	5736	8806	4330	2018	1392	1383	1492	2533
Kcnk5	1.14477	2.98806	43.9982	2.71388e-06	0.00052501	666	305	1397	1842	1193	352	244	342	253	319
Dusp8	1.44739	5.05045	43.7679	2.81027e-06	0.000537407	3093	1634	8257	8075	4345	1340	804	1279	990	1475
Pik3ap1	-1.2045	6.65888	43.5942	2.88545e-06	0.000545514	2740	1482	4285	7275	4167	6067	6036	3429	6329	9068
Kcnj10	-2.90763	1.01703	43.3781	2.98213e-06	0.000557457	29	21	26	79	40	294	211	25	212	352
Ms4a7	-2.60801	3.74695	42.6457	3.33753e-06	0.000615396	80	57	190	394	234	820	1002	269	586	983
Lipf	-2.70449	1.32157	42.5907	3.36606e-06	0.000615396	24	12	47	117	71	199	297	27	240	335
Cxcl1	-3.09066	2.53811	42.2302	3.55989e-06	0.00064376	44	58	94	72	93	583	499	91	403	1042
Cd177	-2.92044	7.26681	42.1496	3.60486e-06	0.000644882	568	287	1123	2767	1079	3460	6790	1548	6785	7518
Nfkbiz	-1.19732	4.76367	41.9768	3.70348e-06	0.000646199	561	402	1603	1764	949	1841	1596	803	1507	2283
Filip1l	0.484772	6.26955	41.9667	3.70937e-06	0.000646199	4625	2641	10668	12010	8208	4315	3037	2812	2949	4919
Ccl9	-2.32247	7.18736	41.9334	3.72874e-06	0.000646199	974	763	1905	7130	2011	7749	10248	3455	6319	9192
Gm29695	-5.0221	1.15571	41.8484	3.77874e-06	0.000648112	3	6	4	10	5	223	166	22	113	186
C920009B18Rik	-1.83428	0.88416	41.7115	3.86081e-06	0.000655432	27	18	26	122	50	138	114	75	87	135
Gbp5	-0.996048	4.19035	41.1349	4.22882e-06	0.000710655	646	267	1023	1985	1080	1497	1332	787	1241	1390
Mmp13	-2.99569	0.510123	40.8962	4.39248e-06	0.000730777	16	14	15	45	34	222	137	17	142	232
Noxa1	-2.47399	3.09768	40.7406	4.5029e-06	0.00074173	97	78	118	221	144	679	657	184	552	642
Saa4	-5.02589	-0.195249	40.6401	4.5758e-06	0.000746349	0	3	4	2	3	88	82	6	49	83
Nxpe5	-2.33647	2.01924	40.3987	4.75648e-06	0.000762131	18	11	38	118	41	107	101	186	73	168
Bcl6b	0.83602	4.9878	40.3887	4.76418e-06	0.000762131	2275	1017	5093	6442	5071	1792	1280	1116	1033	1892
Itgad	2.5339	-1.05676	40.2262	4.8904e-06	0.000774873	56	36	66	192	118	13	10	9	12	7
Flt3	-1.01585	3.45862	40.0953	4.99488e-06	0.00078396	270	116	453	813	428	570	519	521	362	642
Rap1a	0.453879	6.77651	39.8717	5.17899e-06	0.000795483	5911	3466	14657	20225	9625	5529	4640	3806	4142	6701
Siglec1	-1.77076	5.16017	39.8474	5.19949e-06	0.000795483	679	455	1066	1554	716	2539	1748	1186	2050	3573
Eepd1	-0.90805	3.80171	39.7687	5.26638e-06	0.000795483	388	215	890	1427	723	1173	813	403	795	1191
Nr4a3	0.866607	4.1329	39.7301	5.29952e-06	0.000795483	1151	602	3198	4192	2636	930	665	648	628	1122
D630003M21Rik	-1.45275	0.825907	39.721	5.30737e-06	0.000795483	53	28	81	115	67	137	170	56	118	172
Spint1	-0.70185	6.30254	39.4753	5.52427e-06	0.000820601	2570	1551	5420	8330	4988	5936	4833	2554	4227	6937
Tmem176a	-0.640996	8.35752	39.2398	5.74139e-06	0.00083985	9167	5398	19963	34594	18477	19246	15780	12322	15300	23002
Tnfrsf10b	0.874965	3.17872	39.2256	5.75482e-06	0.00083985	536	332	1690	2092	911	372	355	320	299	500
Tjp3	-0.59163	5.70439	39.108	5.86707e-06	0.000848787	1822	1165	3544	4925	3188	3491	2556	2042	2737	4101
Slc7a8	-1.81139	3.84133	38.8821	6.08956e-06	0.000867417	209	128	395	700	313	879	728	417	755	1272
C1qa	-1.52282	6.71458	38.8716	6.10013e-06	0.000867417	1398	809	3306	6542	3087	6444	5746	3384	3935	6929
Serpina3g	-2.15153	6.11319	38.7714	6.20196e-06	0.000874424	470	163	1108	2447	710	1853	2894	2511	1827	2558
Hpgds	-2.42781	2.36883	38.5672	6.41548e-06	0.000894291	69	25	108	106	136	521	440	68	229	468
Tmc4	-0.537184	6.4861	38.486	6.50265e-06	0.000894291	3271	1932	6936	8456	5162	5676	4388	3176	4860	7003
Vnn1	-2.78906	6.44237	38.4743	6.51529e-06	0.000894291	853	662	2088	2613	1515	8233	8870	1105	8253	10398
Nr4a1	1.41873	4.84396	38.4352	6.55788e-06	0.000894291	2636	778	4604	7332	7740	1120	1276	725	876	1356
Tnfsf15	-1.36692	2.46584	38.2827	6.72663e-06	0.000909845	146	85	360	285	232	480	356	125	447	610
Lgals3bp	-1.04407	8.13996	38.2293	6.7869e-06	0.000910594	5451	2887	12298	17631	10054	12166	10323	11795	11126	16455
Plxnb2	-0.66159	8.54863	37.9219	7.14568e-06	0.000951062	13475	8702	28576	35978	18695	27667	19160	13627	21160	32254
Cd74	-0.911284	11.1409	37.6646	7.46211e-06	0.000985295	58892	26956	109616	191146	115845	139644	118559	81464	96391	161059
Upk1a	1.27933	-0.0976639	37.453	7.73391e-06	0.00101314	77	36	139	242	170	45	26	34	25	42
Mucl3	-1.25644	1.75748	37.3948	7.81066e-06	0.0010152	42	42	153	258	77	187	142	150	131	210
Tnfrsf11a	-0.962818	3.5554	37.3429	7.87981e-06	0.00101625	383	238	579	809	646	870	749	368	645	1100
Fcamr	-1.48238	3.42261	37.1997	8.07397e-06	0.00103328	202	127	372	284	275	532	643	305	513	557
Foxf1	0.955965	7.88658	37.0102	8.33917e-06	0.0010522	17852	8785	40385	64300	34282	12920	9005	9233	8294	12787
Fli1	0.528697	5.15733	37.0039	8.34826e-06	0.0010522	2303	1259	4681	6668	4351	1975	1515	1411	1439	2308
Cpne2	-0.725842	4.34407	36.883	8.52258e-06	0.00106609	585	355	1277	2179	987	1260	1070	800	917	1595
Igf2bp3	-2.52088	0.192192	36.8365	8.59077e-06	0.0010666	10	7	24	30	8	80	83	16	43	89
Rabgef1	0.367417	5.59341	36.789	8.66114e-06	0.00106737	2609	1567	6191	8112	4285	2683	1862	1816	1996	3002
Tlr12	-1.0891	1.12719	36.6804	8.82415e-06	0.00107947	60	22	103	192	111	155	133	92	125	129
E230016K23Rik	-2.61974	1.57586	36.598	8.95016e-06	0.00108689	25	14	42	125	23	142	261	50	193	185
Pklr	-1.32302	0.760614	36.4324	9.20947e-06	0.00110246	29	19	62	65	51	56	82	64	76	100
Mcm6	-0.551987	5.29355	36.4178	9.23259e-06	0.00110246	1299	728	2596	3756	2555	2393	2144	1411	1828	2685
Ptpn7	-1.23496	3.93229	36.3585	9.32773e-06	0.00110246	419	197	538	1043	595	1051	943	539	748	1141
Cdhr4	-0.789798	5.89157	36.3488	9.34343e-06	0.00110246	1749	899	4149	4718	2746	3274	3106	2144	3252	4032
Cd276	-0.753512	3.49683	36.1917	9.60131e-06	0.00112001	377	226	741	977	705	737	593	501	599	1005
Micall2	-1.01802	3.42403	36.1736	9.6314e-06	0.00112001	310	167	612	697	631	856	666	286	595	997
Ahsp	-4.07889	4.48172	36.1363	9.6941e-06	0.00112001	28	21	37	174	87	829	971	230	618	1024
Nfkb2	-0.66419	6.15799	36.0351	9.8661e-06	0.00112707	2324	1464	4589	7770	3736	5064	3842	2636	3444	5675
Mmp25	-1.4181	2.46961	36.0207	9.89078e-06	0.00112707	90	49	203	488	150	348	364	176	263	378
Cyp4f37	-2.23606	-0.588757	35.8892	1.01201e-05	0.00114536	9	4	16	20	20	67	32	12	29	98
Ifitm1	-0.74223	6.27001	35.8372	1.02125e-05	0.00114801	1922	910	3514	7434	3597	4062	3419	2254	3350	4816
C1qb	-1.58912	6.53131	35.6436	1.05643e-05	0.00117959	1115	637	2332	5127	2388	4716	4555	3248	3146	5349
Car6	-5.2056	-1.58786	35.6016	1.06424e-05	0.00117974	0	0	2	1	1	38	21	0	17	48
Zfp385b	-0.769689	3.30946	35.5375	1.0763e-05	0.00117974	246	150	595	762	413	628	467	355	338	613
Sftpd	-1.22535	11.2651	35.5293	1.07784e-05	0.00117974	45815	28802	105771	184802	94836	157826	139529	81715	115439	182153
Id1	0.73263	6.21802	35.4791	1.0874e-05	0.00118243	4324	2086	10911	18439	8477	3627	2949	2804	2445	3875
Slc38a2	0.674512	7.05507	35.367	1.10906e-05	0.00119219	9138	5497	22903	25676	11939	7179	4852	4881	5606	8164
Gpbp1	0.353456	6.63482	35.3586	1.11071e-05	0.00119219	5201	2994	12605	17586	8830	5554	4162	3489	3964	6257
Golm1	-0.465667	6.21094	35.3127	1.11974e-05	0.00119417	2840	1603	5882	7650	4655	4349	3910	2637	3950	5853
Ccdc117	0.747964	5.80033	35.0492	1.17317e-05	0.00123668	3516	1843	9227	12725	6425	2603	1995	2391	2221	2867
Kcnn4	-1.26125	3.37158	35.0378	1.17553e-05	0.00123668	217	85	394	634	406	703	540	366	398	627
Nostrin	0.60717	5.63116	34.9994	1.18357e-05	0.00123668	3278	1776	7317	11098	5171	2685	2053	1998	1928	3111
Cd200r1	-2.05516	3.72172	34.9721	1.18933e-05	0.00123668	157	102	323	574	249	856	870	313	680	1097
Slc39a4	-0.851655	7.37691	34.8737	1.21032e-05	0.00125068	5040	2969	11188	13065	8367	11390	9255	4653	9993	14373
Ear6	-5.99789	3.8168	34.6474	1.26015e-05	0.00129414	18	4	21	47	11	1116	1158	30	877	1069
Dcstamp	-2.64216	0.268921	34.4711	1.30057e-05	0.00132745	9	11	25	40	22	138	108	18	72	133
Dusp16	0.663504	6.03082	34.3188	1.33663e-05	0.00135595	4548	2752	10176	12748	7010	3588	2477	2402	2722	4332
Hspa1a	3.12812	5.77343	34.2669	1.34916e-05	0.00135996	5399	3309	16297	22807	7154	629	233	1162	647	931
Speer4c	-2.0281	1.24387	34.235	1.35694e-05	0.00135996	15	13	62	54	42	56	117	112	79	94
Id2	-0.876971	6.90645	33.896	1.44268e-05	0.00143724	3094	1568	6223	9771	6155	7327	6495	4149	4887	8755
Lipn	-4.65481	0.393449	33.8547	1.45355e-05	0.00143945	5	7	3	2	9	218	99	7	78	227
Gm40085	-2.92516	-1.90459	33.7873	1.47144e-05	0.00144601	1	0	5	2	2	14	10	11	7	9
Artn	-1.0674	1.3319	33.751	1.4812e-05	0.00144601	69	38	128	238	130	209	139	72	139	281
Gm4841	-2.40535	-0.0920403	33.7308	1.48665e-05	0.00144601	15	4	16	31	10	31	72	68	30	46
Cd86	-1.07399	3.46162	33.7002	1.49495e-05	0.00144601	304	143	493	1143	581	990	768	364	496	939
Tnfrsf4	-1.82773	1.47608	33.5227	1.54413e-05	0.00148122	39	13	75	77	62	177	162	71	91	119
Il12b	-1.40312	0.770897	33.505	1.54915e-05	0.00148122	47	21	86	111	96	107	166	55	113	197
Tab1	-0.382502	4.11871	33.4309	1.57028e-05	0.00149285	698	402	1352	2170	1131	1247	857	680	879	1214
Uhrf1	-0.99302	3.54875	33.1659	1.64855e-05	0.00155835	240	209	646	800	438	684	688	327	559	879
Mmp12	-4.63593	7.60486	33.0298	1.69042e-05	0.0015889	517	196	655	813	578	12886	12686	870	8280	16313
Stra6l	-4.50847	3.31388	32.701	1.79652e-05	0.00167914	22	14	60	53	32	822	663	67	480	883
Pigu	-0.350744	5.24666	32.6289	1.82077e-05	0.0016923	1387	764	2909	4284	2342	2089	1843	1432	1593	2619
Grin2d	-0.775204	2.18869	32.5176	1.8589e-05	0.00171731	134	94	373	525	188	342	267	210	240	352
Pdcd1lg2	-2.46303	2.57653	32.4905	1.86832e-05	0.00171731	33	22	39	71	65	178	199	169	119	216
Gm11545	-1.00798	0.877526	32.4081	1.8973e-05	0.00173436	51	18	103	137	90	114	82	89	63	165
Rufy4	-1.3576	2.5967	32.3252	1.92691e-05	0.00175181	139	85	274	646	218	420	454	161	470	662
Rph3a	-5.92644	1.2755	32.2707	1.94669e-05	0.00176017	3	4	3	5	3	303	165	5	116	330
Sema4b	-0.542835	4.61132	32.1033	2.00884e-05	0.00179752	791	484	1691	2546	1258	1522	1131	862	1154	1756
Olr1	-2.20672	5.72296	32.1013	2.00961e-05	0.00179752	583	468	1039	1413	765	3322	3090	1011	2673	4410
Ddit4	0.772334	5.14087	32.0441	2.03135e-05	0.00180076	2653	1500	4533	7706	3476	2173	1322	1309	1077	1767
Slc39a2	-3.78592	4.9406	32.0349	2.03488e-05	0.00180076	138	97	218	314	177	2664	2336	209	1709	2738
Galr3	-2.33791	-0.585488	32.0041	2.0467e-05	0.00180164	11	3	9	13	14	45	46	17	28	48
Vnn3	-1.67606	5.13485	31.9271	2.07664e-05	0.00181497	635	473	1178	2397	1338	2998	2758	694	2685	3803
TrnG	2.19366	2.67982	31.9092	2.08367e-05	0.00181497	589	262	1818	2706	877	174	113	139	126	242
Icos	-1.33274	2.31083	31.567	2.22325e-05	0.00192647	84	47	157	256	174	268	320	132	176	280
C3	-0.989315	11.075	31.4547	2.27125e-05	0.00195787	41829	35140	106949	128998	67977	98270	69340	105732	92973	131301
Arl4d	1.04752	5.92627	31.3928	2.29825e-05	0.00196933	4245	2517	11406	15599	6228	3041	1831	2640	1734	2463
Rnf26	-0.508907	4.34548	31.3701	2.30822e-05	0.00196933	633	423	1815	2146	1105	1294	910	765	1033	1616
Tnfsf8	-1.86004	1.40178	31.1848	2.39152e-05	0.00201536	57	19	56	160	86	256	227	78	106	238
D730005E14Rik	-0.904561	3.13656	31.1823	2.39267e-05	0.00201536	230	137	568	720	281	604	493	324	350	561
Csf2rb2	-1.85162	5.46927	31.1695	2.39852e-05	0.00201536	728	460	1293	2222	870	3520	2716	1094	2274	4214
C1ra	-0.582607	6.73712	31.0516	2.45341e-05	0.00205112	3047	1955	7812	11136	6514	6710	5181	4089	4939	8130
Zfp948	0.695414	3.07215	30.8875	2.53219e-05	0.00210613	579	380	1429	1515	809	473	427	303	306	407
Btnl6	-4.50853	-0.316063	30.8404	2.55529e-05	0.00210613	0	0	3	1	0	7	23	13	11	11
Pclaf	-1.28995	2.98586	30.8146	2.56807e-05	0.00210613	145	116	294	448	307	503	564	216	346	560
Cxcl17	-0.597715	6.23451	30.7965	2.57703e-05	0.00210613	1801	1071	3947	6202	4236	3818	3260	2417	3016	4015
Cd14	-1.61084	6.98508	30.7856	2.5825e-05	0.00210613	1896	1151	4040	6869	3714	8596	8272	3173	5543	9323
Fpr1	-1.08875	4.4523	30.6736	2.63904e-05	0.00214174	564	383	1174	2634	923	1096	1518	857	1555	2439
Iigp1	-1.25413	5.64399	30.6175	2.66794e-05	0.00215469	1255	514	2261	4709	2341	3147	3206	3444	2615	2855
Rfx5	-0.45991	4.48791	30.2943	2.8411e-05	0.00228074	880	512	1772	2262	1558	1566	1191	925	1064	1688
Plk1	-1.37075	2.32382	30.2648	2.85753e-05	0.00228074	80	58	282	308	169	352	345	132	256	396
Slc7a5	-0.985413	4.29651	30.2512	2.86515e-05	0.00228074	421	366	1001	1759	771	1417	1067	571	1006	1598
4930430E12Rik	-4.41213	3.95184	30.1402	2.92805e-05	0.00231971	30	24	53	43	27	751	738	114	469	838
Tnfsf13os	-1.0846	2.52138	30.08	2.96283e-05	0.0023325	123	71	205	343	287	383	298	154	272	359
Tmem71	0.668657	3.93071	30.0639	2.97223e-05	0.0023325	1081	498	2160	3760	1831	894	618	514	689	923
Ctla4	-2.48222	1.76742	29.9782	3.02268e-05	0.00236096	23	11	19	47	51	111	138	150	64	88
Gem	0.659162	4.26682	29.8672	3.08942e-05	0.00240181	1225	595	2934	3994	2432	899	730	791	673	1321
Aoah	-1.51117	1.89707	29.824	3.11589e-05	0.00240399	61	34	95	320	126	256	240	87	192	338
Bub1b	-1.09266	3.67454	29.815	3.12143e-05	0.00240399	364	190	610	950	540	863	872	379	683	997
Sulf2	-0.794105	6.54553	29.7921	3.13558e-05	0.00240399	2753	1722	5052	8306	4151	5718	4217	3518	4563	7417
2610203C22Rik	0.765118	1.34258	29.6913	3.19862e-05	0.00244108	164	102	372	558	298	122	101	82	96	165
BC030500	-1.30627	-0.636955	29.654	3.22234e-05	0.00244775	18	7	22	22	21	36	33	21	28	43
Alox5	-1.19822	4.50093	29.6314	3.23679e-05	0.00244775	704	369	1005	2929	1178	2029	1782	685	1695	2832
Itgax	-2.2025	8.14114	29.5053	3.3188e-05	0.00249486	3154	1969	4642	7112	3937	16461	13381	5914	13404	19943
Btbd17	-2.21389	-1.05225	29.464	3.34613e-05	0.00249486	3	2	4	15	8	19	14	27	11	20
Ptgir	-2.82552	5.2856	29.4486	3.35643e-05	0.00249486	191	129	377	648	436	2129	1856	570	1516	2436
Saa3	-3.88096	7.3328	29.4446	3.35907e-05	0.00249486	314	830	510	632	390	10728	10715	1907	4973	11678
Srf	0.485022	6.15334	29.3942	3.39293e-05	0.00250881	4471	1868	8313	12124	8166	3598	2624	2589	2893	4172
Syn1	-0.934313	2.12912	29.3526	3.42115e-05	0.00251848	103	85	255	433	130	280	191	176	205	400
Mob4	0.377563	5.80496	29.2405	3.4986e-05	0.00256415	2714	1651	6583	9491	5369	2888	2363	1871	2149	3309
Cxcl9	-3.08077	3.0958	29.1619	3.55401e-05	0.00258331	23	32	53	154	107	226	337	762	150	320
Il2ra	-1.37498	2.31809	29.1594	3.5558e-05	0.00258331	100	53	159	316	139	328	280	181	194	300
Ncoa4	-0.720515	5.97207	29.1314	3.57575e-05	0.00258651	2075	1375	4296	6756	3687	4317	3887	2136	3619	5981
Sh3bp1	-0.75192	5.12144	29.0452	3.63812e-05	0.00260882	1105	596	1748	2910	1813	2315	1989	1128	1467	2366
Lrrc8e	-0.523765	3.96233	29.0386	3.64291e-05	0.00260882	530	370	1348	1740	905	1088	821	602	835	1265
Tm4sf5	-1.82867	0.302948	29.024	3.65363e-05	0.00260882	17	7	41	41	26	79	55	53	38	79
Naip2	-1.2504	4.62681	28.8764	3.76364e-05	0.00267	578	358	863	2449	992	1834	1645	722	1519	2226
Abhd17b	0.295622	5.26465	28.8625	3.77422e-05	0.00267	2075	1182	4583	6197	3403	2213	1757	1378	1519	2312
Lemd1	-5.02051	0.410665	28.8451	3.78747e-05	0.00267	3	3	0	1	5	95	100	5	51	88
H2-Ab1	-0.933281	9.48521	28.8154	3.81022e-05	0.00267471	17849	7677	31395	63329	40477	44533	39061	27573	29862	48381
Ralgapa2	-0.5971	6.79728	28.7788	3.83843e-05	0.00268319	3968	2716	9674	10946	5577	8272	6107	4157	6298	8627
Rad54l	-1.27121	1.33083	28.6526	3.93763e-05	0.00273882	45	35	132	165	72	172	175	64	119	176
TrnR	2.4882	-2.01451	28.6359	3.95093e-05	0.00273882	24	7	63	60	26	3	5	3	4	4
Adgre1	-1.36657	6.07599	28.4996	4.06166e-05	0.00279675	1198	745	2049	5042	2014	4216	3439	1977	2865	5788
Espl1	-0.963022	2.38496	28.4656	4.08981e-05	0.00279675	132	103	301	377	187	364	328	173	213	402
Mlc1	-0.455517	6.60284	28.4433	4.1084e-05	0.00279675	3249	1880	7218	12624	6022	6173	4924	3658	4532	7293
Septin3	-0.890865	2.97441	28.432	4.11786e-05	0.00279675	225	118	427	496	316	379	346	436	266	504
Dbp	-2.38936	6.06825	28.4312	4.11855e-05	0.00279675	606	374	1615	3596	2137	8531	6980	951	4621	5387
Septin9	-0.55924	7.30328	28.3997	4.14495e-05	0.00280323	5525	3040	11894	18586	9212	10237	8313	5728	8371	12775
Arl4a	0.658854	4.98024	28.2429	4.27962e-05	0.00288145	1850	1196	4334	6953	3433	1904	1160	1188	1107	1753
Creg2	-2.16058	1.57164	28.2251	4.29524e-05	0.00288145	43	23	59	89	50	184	154	75	170	260
Awat1	-7.93499	4.904	28.1788	4.3361e-05	0.00289614	9	0	4	1	1	671	703	39	505	892
Olfr111	-4.25282	-1.26877	28.1448	4.36636e-05	0.00289614	3	1	2	3	0	49	37	4	18	25
St14	-0.363489	6.51627	28.1414	4.36937e-05	0.00289614	3362	2141	7756	10045	5393	5447	4033	3689	4157	6976
Arnt2	-3.43691	2.97839	28.1187	4.38979e-05	0.00289813	44	22	81	81	82	458	512	54	594	779
Elf3	-0.488636	5.76654	28.0432	4.45823e-05	0.00292632	1612	949	4094	5017	2868	2826	2123	2455	2129	3352
Msr1	-2.93352	4.69458	28.0329	4.46766e-05	0.00292632	139	98	237	1341	368	2528	2301	272	1523	3012
Tbata	1.79967	0.943523	27.9722	4.52367e-05	0.00294782	287	110	317	398	459	82	33	65	59	80
Ighg1	-8.70906	8.92376	27.9591	4.53592e-05	0.00294782	3	6	24	41	35	2859	4257	15724	97	287
Errfi1	0.996496	7.6565	27.9188	4.57359e-05	0.00296073	15906	9085	30906	45667	24851	10398	5408	8862	5991	10334
Lbp	-0.546008	6.82371	27.8842	4.60636e-05	0.00297039	3463	1966	8360	11337	6222	5917	5003	4164	5662	8315
Gimap8	0.553859	5.0171	27.8	4.687e-05	0.00301072	2412	1213	4348	5872	3944	2176	1611	1180	1167	1957
Dhdh	0.379825	4.20147	27.725	4.76007e-05	0.0030459	1086	646	2302	3134	1670	1035	780	677	808	1138
Slc29a3	-0.861902	4.99804	27.6897	4.79494e-05	0.00305057	883	575	1964	2606	1397	2144	1585	953	1658	2790
Gm20275	-1.68716	-1.08123	27.6805	4.80404e-05	0.00305057	13	5	34	28	23	54	58	11	35	66
Fadd	-0.439725	4.26935	27.5575	4.92802e-05	0.00308639	697	403	1445	2215	1263	1292	947	699	904	1486
Natd1	-0.480025	5.07464	27.5558	4.92983e-05	0.00308639	1248	811	2903	4085	1847	2380	1718	1192	1835	2865
Chst12	-0.457288	5.77215	27.5325	4.9537e-05	0.00308639	1724	1045	4260	5684	3118	3104	2439	1744	2656	4101
Tmco4	-0.293158	4.46635	27.5314	4.95487e-05	0.00308639	926	556	1914	2896	1460	1430	1108	877	1102	1667
Ccl6	-3.05719	10.8414	27.5265	4.95989e-05	0.00308639	8482	5632	19712	44078	13280	116804	116259	22342	83404	131220
H2-K1	-0.721592	10.5276	27.515	4.97176e-05	0.00308639	40696	18059	86539	145224	74305	85399	68984	62825	54795	94217
Tcim	0.776223	5.45506	27.2924	5.20747e-05	0.00322069	2786	1737	8231	10065	3531	2104	1663	1730	1659	2274
Gm39701	-2.84241	2.89744	27.2622	5.24044e-05	0.00322908	28	34	66	50	26	263	236	197	137	283
Relb	-0.581194	5.11651	27.2093	5.29866e-05	0.00324423	1242	658	2542	4185	2260	2768	2047	1281	1703	2611
Zc3h12a	-1.61209	4.95974	27.1913	5.31872e-05	0.00324423	560	361	1139	1657	842	2488	2117	622	1731	2541
Lrg1	-1.67767	8.46904	27.1869	5.32353e-05	0.00324423	4521	2664	7890	16055	7015	15700	16959	8153	16149	21249
Cyb561d1	-0.351079	4.15122	27.1318	5.38532e-05	0.00326583	774	424	1379	2270	1195	1260	855	678	949	1323
Nfatc2	-0.531778	3.31666	27.1204	5.39823e-05	0.00326583	432	201	609	1056	690	668	527	387	514	806
Zranb3	-3.06629	4.1158	27.0868	5.43633e-05	0.00327696	132	115	293	346	188	1950	1556	143	983	2089
Cdk17	0.481503	5.40794	27.001	5.53507e-05	0.00332444	2855	1473	6094	7235	4113	2434	1808	1617	1773	2553
Serpina3h	-1.56646	1.47583	26.8968	5.65775e-05	0.00337951	49	19	63	140	76	108	145	133	75	185
Tmem176b	-0.554342	9.05478	26.8887	5.66739e-05	0.00337951	14465	8432	35406	52659	29909	30738	23809	18255	22295	35168
LOC118567529	-1.54799	0.642886	26.8297	5.7384e-05	0.00340963	34	17	79	104	38	113	115	33	114	138
Tmem86a	-1.24892	4.59074	26.7839	5.7941e-05	0.00343048	484	258	917	1876	1040	1723	1491	637	1192	1848
Cables2	-0.388393	4.69013	26.7238	5.86818e-05	0.00346202	1018	582	2250	2871	1600	1751	1295	965	1292	1841
A930017K11Rik	-5.47278	-0.539852	26.6769	5.92671e-05	0.00348419	2	0	2	2	2	85	60	0	47	87
S1pr1	1.07764	8.25449	26.6324	5.98282e-05	0.0035004	23323	14090	55420	85922	36343	15286	8350	13111	10091	16266
Mat1a	-1.02223	4.45595	26.6164	6.00313e-05	0.0035004	678	401	1383	2070	1164	1650	1754	692	1485	2024
Bak1	-0.560805	5.7898	26.5945	6.03099e-05	0.0035004	1625	920	3672	5959	2959	3152	2590	1985	2419	3871
Epha2	0.671345	6.13116	26.5887	6.03843e-05	0.0035004	4708	2576	10927	12966	7851	3577	2309	2850	2613	4551
Slc25a29	0.493581	3.06947	26.3465	6.35764e-05	0.00367264	450	267	1146	1598	821	440	311	347	299	500
Tlr2	-1.41288	5.84695	26.3055	6.41361e-05	0.00368959	1267	838	2118	5383	2364	4519	4184	1659	3237	7341
Scamp5	-1.18574	3.1134	26.2856	6.44084e-05	0.00368959	221	99	427	594	363	622	577	234	405	720
Btnl4	-4.17648	-0.973936	26.2729	6.45831e-05	0.00368959	1	0	0	1	2	10	17	5	7	20
Cyp4v3	-0.632265	6.39657	26.2604	6.47569e-05	0.00368959	2876	1642	6373	9358	5435	6214	4960	2536	4867	7394
Zbtb22	-0.342339	5.14433	26.2308	6.51671e-05	0.00369159	1468	818	3056	4423	2569	2454	1783	1382	1816	2749
mt-Rnr2	0.816578	8.87939	26.2141	6.54014e-05	0.00369159	28325	14967	71349	109410	46129	22033	14665	14945	15388	27404
Rab7b	-0.618622	4.17766	26.21	6.54576e-05	0.00369159	534	403	1200	1837	1036	1160	901	654	893	1516
Ccl3	-3.73833	3.59725	26.1894	6.5748e-05	0.00369544	64	38	91	184	80	1115	957	82	770	1396
Tlr7	-1.54572	4.63117	26.1527	6.6266e-05	0.00371201	407	259	764	1792	713	1707	1515	496	1435	2181
Rnase2a	-7.68655	4.05365	26.0676	6.7487e-05	0.00376149	6	1	0	1	0	80	33	832	19	33
Stac2	-1.85567	3.09219	26.0597	6.76015e-05	0.00376149	118	42	121	207	170	360	292	268	280	437
Galnt7	-0.558099	4.23788	26.024	6.81214e-05	0.00376954	649	368	1400	2034	832	1122	837	744	846	1490
Gnptab	-0.675464	6.65998	26.0187	6.81994e-05	0.00376954	3337	2117	7182	9299	4569	6537	5225	3410	5101	8305
C2cd4b	-1.03864	3.28346	25.9309	6.95006e-05	0.00382875	256	142	546	1143	605	921	757	303	468	1039
Slc37a2	-1.46808	3.80444	25.824	7.11209e-05	0.00389616	227	220	386	729	285	795	766	396	623	1077
Ctsk	-3.02551	8.29471	25.8194	7.11927e-05	0.00389616	1834	1124	3437	4404	3181	23565	16631	3628	12524	26108
Tnfaip3	-0.565458	5.37707	25.7972	7.15337e-05	0.00390199	1510	966	3596	4525	2404	3494	2149	1407	2166	3726
Asap3	-0.453231	3.90078	25.6345	7.40995e-05	0.00402873	599	363	1361	1590	925	1029	812	714	661	1172
Arhgap11a	-0.789934	3.57709	25.5994	7.46648e-05	0.00404625	419	220	796	1043	527	836	682	391	682	887
Pigs	-0.525498	5.95146	25.5687	7.51653e-05	0.00406015	1999	1146	4333	6604	3752	3617	3057	2116	3113	4573
Rspo3	0.989048	0.637407	25.4965	7.63543e-05	0.00411102	87	71	207	259	196	82	38	48	42	71
Tff1	-6.36895	-0.991797	29.547	7.66344e-05	0.0041128	0	0	0	0	0	5	15	9	4	10
Cyth4	-1.30981	5.9012	25.4522	7.70938e-05	0.00412415	1341	551	1657	4524	2020	3839	3250	2069	2456	4142
Rbm12b2	0.568065	3.12787	25.3634	7.86028e-05	0.00419139	593	323	1181	1295	862	498	397	293	291	465
Plau	-1.26472	4.18246	25.3077	7.95649e-05	0.00422914	403	197	764	1086	911	1306	1135	479	837	1680
Sh2d3c	0.649285	6.17578	25.266	8.02939e-05	0.0042543	5006	2806	11412	17274	6901	4635	2722	2964	2734	4356
Cdc37l1	0.340816	5.68383	25.241	8.07337e-05	0.00426021	3063	1862	6558	8630	4736	3217	2655	1886	2028	3146
Ubash3b	-0.779233	4.17019	25.2306	8.09176e-05	0.00426021	508	312	1069	1815	1051	1219	935	650	939	1532
Nckap1l	-1.04264	6.3651	25.2097	8.12889e-05	0.00426626	1936	999	3046	7600	3477	5142	4421	2585	3849	6020
Cdc25b	-0.435691	4.80698	25.1452	8.2447e-05	0.00431343	1205	582	2085	3199	1901	2071	1416	1070	1252	2267
Acot4	-1.69071	-0.387446	25.0455	8.4274e-05	0.0043882	16	10	17	37	22	62	60	12	41	63
Wfdc21	-2.4767	5.08851	25.0385	8.44037e-05	0.0043882	192	137	470	1108	366	1751	1812	571	1348	2239
Mapkapk3	-0.723762	5.82634	25.0163	8.48167e-05	0.00439594	1536	997	3501	5342	2916	3657	3094	1835	2534	4222
Cd274	-1.36901	5.40337	24.9727	8.56352e-05	0.00442324	914	480	1662	2430	1389	3033	2401	1248	2154	3033
Tap1	-0.722284	6.09257	24.96	8.58753e-05	0.00442324	2099	877	3820	7231	4081	4245	3588	2999	3141	4197
Igfbp3	1.10417	5.94419	24.9369	8.63146e-05	0.00443215	5232	2580	8762	18261	9092	2625	1357	2849	2358	3314
Tapbpl	-0.356366	5.55326	24.9113	8.68031e-05	0.00444352	1729	949	3937	6057	3281	2991	2498	1809	2147	3411
P4ha3	-0.942699	1.24515	24.7808	8.93435e-05	0.00455954	69	41	202	267	73	183	174	97	128	189
Rasgrp3	0.840577	6.07385	24.7282	9.03908e-05	0.00459808	5390	2910	11701	13436	7398	3471	2517	2215	2682	4283
Rab15	-0.666877	5.68182	24.6987	9.09846e-05	0.00459808	1823	964	3330	5076	3149	3620	3104	1652	2720	3987
Gdpd2	1.00358	3.05827	24.6739	9.14864e-05	0.00459808	767	448	1370	1975	1362	393	321	285	459	501
Slc10a6	0.560511	4.66193	24.6664	9.16404e-05	0.00459808	1356	766	3331	4760	2189	1308	806	818	845	1557
Akap12	1.08782	7.15326	24.6643	9.16827e-05	0.00459808	12227	7113	27870	33824	18601	7326	3599	5647	5392	8745
Lpcat2	-0.986254	4.03217	24.6606	9.17572e-05	0.00459808	380	244	814	2023	874	1213	1168	430	874	1611
Misp	-0.653222	3.5637	24.6047	9.29043e-05	0.00462813	397	209	713	941	763	687	505	596	526	833
Il34	-0.508864	4.56544	24.6043	9.2913e-05	0.00462813	701	448	1796	2474	1239	1441	1128	868	1052	1522
Igsf8	-0.926702	5.81445	24.5409	9.42335e-05	0.0046707	1464	808	3058	4225	2788	3945	3405	1550	2634	3954
Selp	-0.996282	4.01713	24.5331	9.43978e-05	0.0046707	323	199	771	1436	546	642	926	616	757	936
Alpl	-1.02087	3.64651	24.523	9.461e-05	0.0046707	251	226	845	1064	370	887	612	423	705	980
Rasl12	0.624766	5.2069	24.4775	9.55753e-05	0.00470439	2226	1145	4527	8125	4579	2117	1271	1506	1193	2233
Ly75	-1.56141	5.88824	24.4072	9.70865e-05	0.00476414	1272	790	2130	2360	1555	3820	3475	1278	3722	5331
Tbc1d22a	-0.456144	5.55603	24.3945	9.73617e-05	0.00476414	1721	950	3961	5472	2881	3119	2357	1715	2405	3610
Hells	-0.78912	2.20898	24.3587	9.8145e-05	0.00478838	147	96	233	306	219	319	266	159	192	299
Ctsc	-0.950158	9.32085	24.3449	9.84492e-05	0.00478918	15865	10184	37992	60155	28817	41349	38897	18557	34427	56854
Bcl2l1	0.498584	7.03253	24.3258	9.88695e-05	0.00479073	7097	4077	19423	25365	9815	7208	5027	4205	4610	8235
Hkdc1	-0.784657	4.11712	24.3174	9.90569e-05	0.00479073	486	285	1159	1450	699	978	655	916	686	1260
Serpina3f	-2.08394	4.86439	24.254	0.000100475	0.00484521	187	64	651	1597	194	1026	1265	1091	1029	1212
Gpr55	-1.31381	2.78627	24.2391	0.00010081	0.00484735	124	48	221	362	160	278	298	232	241	360
Inf2	-0.525454	5.66856	24.1718	0.000102345	0.00490454	1853	1283	4510	5635	2657	4025	2964	1662	2628	4133
Afg3l1	-0.345104	5.4063	24.1514	0.000102816	0.00490454	1619	926	3391	4774	2650	2538	2037	1556	2004	2916
Clca3b	-3.1825	0.240007	24.1485	0.000102884	0.00490454	2	5	3	15	12	101	14	26	29	79
Eef2k	-0.500123	4.85463	24.1318	0.000103271	0.00490893	1082	657	2332	3332	1769	2032	1472	1067	1665	2259
Fignl1	-1.11078	1.87914	24.109	0.0001038	0.00491525	71	51	183	259	156	267	252	82	162	257
Ppp1r14c	0.490782	6.71079	24.0929	0.000104177	0.00491525	6329	3034	12974	18251	10820	4891	3868	4550	3690	6000
Gtse1	-1.25577	1.63485	24.0819	0.000104437	0.00491525	62	44	173	195	117	244	186	79	169	270
Clspn	-1.43011	1.5428	24.0729	0.000104649	0.00491525	81	37	134	153	70	206	211	60	171	254
Cd68	-2.48502	7.97355	24.063	0.000104881	0.00491525	1914	1177	2808	6829	3547	14371	13218	3806	10845	18919
Lrp12	-2.10472	5.70142	24.0447	0.000105316	0.00492175	721	438	1406	1935	950	4009	3321	836	3203	4951
Tpbgl	-0.759362	2.86049	23.9584	0.000107387	0.00499266	178	120	425	565	306	368	315	232	321	545
B330016D10Rik	0.738488	1.35175	23.9488	0.000107622	0.00499266	172	93	315	507	278	164	108	71	68	130
Ppp1r2	0.576205	7.43116	23.9392	0.000107855	0.00499266	10185	5786	25138	38913	17647	8754	6622	6827	7183	10825
Aco1	-0.336024	6.39565	23.9319	0.000108034	0.00499266	3198	1972	7091	10118	5239	5153	4117	2981	4068	6474
Slco2b1	-0.823116	4.78182	23.891	0.000109038	0.00502511	947	494	1497	2594	1588	2034	1662	815	1707	2208
F9	-2.22782	-1.0398	23.8766	0.000109393	0.00502755	5	5	10	22	7	50	20	10	27	53
Cyp2c23	1.07608	-1.33325	23.8253	0.000110671	0.00506249	27	16	51	70	61	21	15	10	8	18
Stat5a	-0.606991	4.46708	23.8151	0.000110927	0.00506249	788	400	1289	2055	1351	1345	1104	866	1069	1530
Dnajb1	1.12025	6.51903	23.8096	0.000111066	0.00506249	6065	2975	17399	19677	10695	3074	2407	3452	2685	4134
Dtl	-0.884196	1.72817	23.7659	0.000112174	0.00509903	74	59	150	243	146	213	192	98	131	203
G0s2	1.02262	4.61652	23.7324	0.000113031	0.00511752	1550	745	3508	5931	4134	1120	890	889	700	1111
Coro2a	-0.56131	4.88623	23.7223	0.000113291	0.00511752	1040	608	2762	3304	1374	2217	1535	1255	1520	1976
Klf6	0.508156	7.81071	23.714	0.000113504	0.00511752	13356	6855	27386	46806	28601	12375	9768	7616	9796	14775
Pnp2	-0.86675	0.586812	23.7014	0.000113831	0.00511837	35	12	74	109	75	84	61	48	57	98
Bhlhe40	-1.00674	7.27279	23.6791	0.000114409	0.00512655	3119	2058	8286	11736	4934	9510	8102	4382	6485	10087
Gnb5	0.52131	3.25477	23.6707	0.000114629	0.00512655	535	336	1301	1512	949	559	348	325	356	541
Cotl1	-1.33343	7.4879	23.6496	0.000115179	0.00513737	3234	1577	5401	15900	6825	11510	10868	4840	9222	13263
Cybb	-1.36844	7.63724	23.6189	0.000115986	0.00514822	3846	2383	5351	13990	6618	12165	11144	5089	10018	16506
Ccr4	-1.66652	0.202776	23.6164	0.000116053	0.00514822	22	15	38	61	42	54	127	36	69	90
Ms4a6d	-1.80379	5.34008	23.6052	0.000116351	0.00514822	329	239	662	1959	554	1739	1555	1225	1048	2221
Rassf4	-0.66647	6.10839	23.5914	0.000116716	0.00515066	2367	1495	3911	9125	3505	4330	3768	2687	3908	6051
Oas1g	-2.24034	2.24446	23.5335	0.000118269	0.00520539	32	19	53	107	57	132	107	299	54	166
Mcm5	-0.871338	4.27307	23.5121	0.00011885	0.00520661	547	335	822	1587	909	1132	1272	552	898	1304
Ptch2	-0.788678	1.62726	23.4993	0.000119198	0.00520661	79	43	186	227	164	175	137	126	126	216
Nabp1	-1.75915	6.02347	23.4885	0.000119492	0.00520661	1081	719	2002	3426	1596	5811	4780	1087	3233	5678
Zfp639	0.299881	4.40629	23.4864	0.000119548	0.00520661	1145	630	2374	3438	2089	1271	1004	708	817	1301
Myo7a	-1.10084	5.4651	23.4397	0.000120833	0.00524796	1193	744	2560	3110	1388	3037	2557	1432	2547	3495
Nova1	1.06685	1.39578	23.4261	0.00012121	0.00524796	219	115	413	455	274	140	76	79	79	106
Cldn1	-0.70451	4.05186	23.4177	0.000121444	0.00524796	576	331	1010	1441	836	1070	876	583	790	1359
Kcnab2	-0.91752	4.55898	23.4053	0.000121788	0.00524917	709	319	931	2183	1187	1633	1260	813	1062	1769
Gdf3	-2.52709	-0.974179	23.3869	0.000122302	0.00525773	5	0	2	18	5	11	24	17	17	35
Gpnmb	-3.59778	8.47147	23.3493	0.000123363	0.00527801	1414	1028	3027	4678	2491	30774	23169	2455	17562	33627
Arhgef16	-0.31051	4.40324	23.336	0.00012374	0.00527801	839	556	1790	2536	1314	1290	983	888	992	1620
Mmp2	-0.651627	6.65866	23.3248	0.000124058	0.00527801	3310	1868	9553	11802	5684	6702	5324	4272	6435	8677
Cp	-0.504455	8.87101	23.323	0.00012411	0.00527801	14938	9956	34400	44992	27893	23635	20398	18193	26744	33270
Il1a	-1.95595	3.67256	23.3032	0.000124676	0.00527801	148	111	381	420	292	913	724	223	646	1166
Dnase1l3	-1.07775	2.27479	23.3031	0.000124677	0.00527801	78	65	164	343	172	340	167	189	131	305
Pgm1	-0.648208	6.29958	23.2693	0.000125649	0.00530565	2105	1474	4537	7128	4051	4626	3576	2761	3278	5707
Fam181a	-1.41364	0.230319	23.2482	0.000126261	0.00531797	35	12	87	115	43	118	139	31	76	115
Mrgpre	-1.06547	2.62853	23.1823	0.000128192	0.00538567	148	86	343	390	280	394	314	167	366	512
Saa1	-2.72031	0.495112	23.1419	0.00012939	0.00542232	4	14	15	16	5	82	73	31	27	75
LOC118568020	1.06278	-0.14922	23.107	0.000130438	0.00545078	60	62	163	210	73	49	41	29	24	41
Lrrc8d	-0.52344	5.91709	23.0975	0.000130724	0.00545078	2256	1359	4809	6642	3399	4028	3029	2177	3248	5139
Ccl17	-1.48616	3.81768	23.0636	0.00013175	0.0054798	302	202	530	913	372	1313	1077	282	742	1054
Fam20c	-1.27802	4.56836	23.0273	0.00013286	0.00550437	502	307	1011	1393	837	1716	1372	575	1045	2051
Abcg1	-1.11081	7.76226	23.0227	0.000133002	0.00550437	5711	3355	11216	18123	8363	15668	12554	5932	12947	20019
Mcl1	0.472792	8.76849	23.006	0.000133519	0.00551203	22923	12056	55690	82952	41079	22818	17932	14953	15351	24502
Myo1g	-1.05812	5.62303	22.9899	0.000134015	0.00551698	1377	624	1719	4067	2093	3470	2996	1568	2055	3371
Tigit	-1.81132	1.30724	22.9807	0.000134302	0.00551698	20	7	34	116	53	80	85	145	45	73
Klf15	0.942984	5.59571	22.9533	0.000135157	0.00553844	3675	2254	9220	14125	4078	2894	1547	1819	1755	2801
Sftpa1	-0.577344	12.9301	22.8865	0.000137269	0.00561117	223498	132149	500977	849387	429823	442391	359316	318125	333679	531297
Engase	-0.41299	3.3001	22.8399	0.000138763	0.00565686	369	208	710	993	653	632	520	370	435	619
Ccne1	-1.71889	1.52715	22.8189	0.000139443	0.00565686	33	28	98	138	78	203	218	76	94	216
Xcr1	-0.912392	2.19752	22.8072	0.00013982	0.00565686	138	48	275	383	258	229	219	251	191	397
Pde4c	-1.27683	1.2931	22.7913	0.00014034	0.00565686	67	39	134	178	90	289	145	97	106	209
Adora3	-2.14913	1.28138	22.7761	0.000140836	0.00565686	24	10	22	55	30	87	96	44	65	142
Il1rn	-1.87001	5.59375	22.763	0.000141267	0.00565686	602	437	1178	3398	1001	3393	3786	734	2587	4532
mt-Rnr1	0.765823	8.06602	22.7589	0.000141403	0.00565686	14550	8071	39812	57283	27714	13106	8316	9673	7828	13918
H2-Aa	-0.769139	9.47822	22.7567	0.000141475	0.00565686	19521	8529	34659	67787	43968	42832	37753	26824	29544	47310
Stk26	0.919225	2.81976	22.7564	0.000141485	0.00565686	480	293	902	1476	875	284	248	199	265	400
Gm34484	-2.65064	-2.09733	22.7472	0.000141787	0.00565686	4	2	5	5	7	30	34	4	20	17
Slc15a3	-1.32554	5.66331	22.7356	0.000142171	0.00565861	1091	604	1747	4114	1615	3175	3021	1455	2810	4196
Igfals	-1.2251	1.10983	22.7173	0.000142781	0.0056648	59	35	79	190	98	146	185	53	132	204
Tm4sf19	-4.04748	0.840938	22.7088	0.000143063	0.0056648	2	5	7	11	8	109	99	5	72	118
Irx2	0.375397	6.00175	22.7003	0.000143348	0.0056648	3998	2016	8791	9660	6641	3595	2654	2579	2708	4174
Nmt1	-0.328371	6.99995	22.6536	0.000144919	0.0057133	4643	2994	10745	15193	7957	7644	5779	5091	6018	9215
Sgsm3	-0.400298	5.25902	22.6379	0.00014545	0.00571724	1466	909	3398	5178	2242	2627	1885	1506	2042	3088
Fgl1	-1.85831	0.594766	22.6287	0.000145763	0.00571724	6	8	32	32	25	46	55	34	42	61
Bhlhe41	-2.14296	5.76341	22.616	0.000146195	0.00571724	652	394	1277	1733	992	4023	3242	789	2988	4456
Cd200r2	-6.7628	2.71982	22.6102	0.000146393	0.00571724	4	4	7	9	4	690	488	6	374	753
Dnajb3	-0.89397	0.676653	22.4939	0.000150435	0.00586131	46	19	91	140	95	129	95	56	72	111
Ttc39a	-0.395048	5.06442	22.4834	0.000150807	0.00586211	1218	665	2784	3372	2473	1886	1719	1351	1626	2339
Kcnip4	1.21227	0.309671	22.4676	0.000151368	0.00587018	98	50	218	231	234	52	30	49	33	72
H2-Eb1	-0.81257	8.96059	22.4484	0.000152051	0.00587717	13108	5537	23696	46604	30060	29392	26163	19460	20297	32978
Trem2	-3.21109	5.08726	22.4344	0.000152553	0.00587717	107	58	226	457	287	1832	1513	288	1071	2129
Kif22	-1.21723	1.95729	22.4328	0.000152608	0.00587717	61	53	178	280	172	270	276	101	178	287
Naa60	-0.336553	6.2373	22.4093	0.000153453	0.00589606	2709	1702	6733	9368	4719	4953	3964	2649	3481	5378
Slamf7	-1.63764	4.62615	22.3901	0.000154149	0.00590531	361	217	646	1246	580	1682	1166	639	994	1802
Hmga1	-0.583368	5.10278	22.3831	0.000154404	0.00590531	1162	630	2041	3806	2221	2275	1831	1189	1740	2497
Bcl2a1d	-1.8189	4.34349	22.3045	0.000157287	0.00600182	257	164	453	894	605	1329	1506	385	850	1487
Tnf	-2.06669	1.55789	22.2468	0.000159439	0.00607	61	36	80	120	70	285	259	60	182	366
H2-DMb1	-0.80696	6.5114	22.2108	0.000160802	0.00609666	2515	1181	4525	8213	4858	5572	4863	3385	3608	6087
Crem	0.692402	4.35667	22.2089	0.000160872	0.00609666	1124	678	3141	5004	2021	1000	712	870	681	1156
Grb14	0.509327	5.69552	22.1796	0.000161994	0.00609888	3185	1827	6917	10284	5235	2745	1901	2219	2029	3378
Prorp	-0.370957	3.08479	22.1717	0.000162293	0.00609888	287	186	642	920	557	473	394	306	427	574
Lcp2	-1.1777	5.16982	22.1591	0.000162779	0.00609888	793	407	1102	3584	1310	2300	2087	1049	1750	2814
L3mbtl2	-0.324469	4.47204	22.1506	0.000163106	0.00609888	1009	562	1853	2584	1530	1374	1105	898	1212	1711
Mindy1	-0.291258	6.34068	22.1491	0.000163166	0.00609888	2968	1688	7053	9762	5772	5023	3961	2847	3670	5848
Fermt2	0.677628	7.72151	22.1478	0.000163214	0.00609888	14622	8375	34234	43889	22522	11414	7224	9040	8743	12949
Ier3	-0.659413	6.82849	22.1405	0.000163497	0.00609888	3353	1697	7810	9982	7934	7538	6133	3569	5504	8715
Asgr2	-2.07739	-0.349907	22.0733	0.000166121	0.00618288	21	6	28	61	27	92	98	10	82	109
Slc25a25	0.457655	5.18667	22.0473	0.000167147	0.00620719	1944	1140	5155	5900	4113	1876	1511	1336	1390	2432
Kdm4a	-0.294349	6.02431	22.0061	0.000168792	0.00624779	2833	1673	5716	7860	4033	4156	2990	2600	3344	4895
Pdxk	-0.41888	5.7995	22.0011	0.000168991	0.00624779	2042	1200	4890	5946	3121	3714	2870	1918	2753	3726
Mex3d	0.383232	4.40724	21.9768	0.000169971	0.0062701	1267	755	3043	3867	2039	1279	912	858	974	1384
Ccnf	-1.2022	2.34946	21.9572	0.000170765	0.00628545	121	65	248	356	201	315	323	139	293	426
Gt(ROSA)26Sor	1.14981	1.92052	21.9362	0.000171621	0.00630299	296	183	606	602	324	193	156	73	93	119
Ivd	0.323318	6.0743	21.9084	0.000172759	0.00633082	3645	2093	7882	11058	5883	4320	2804	2426	2467	3829
Icam1	-0.424154	9.26346	21.8837	0.000173777	0.00635415	21548	14355	56580	71138	36500	39815	30360	21821	30477	53656
Mcm2	-0.602406	4.67155	21.8412	0.000175547	0.00640475	823	424	1499	2355	1493	1488	1356	837	1162	1674
Lair1	-1.34773	3.78075	21.8134	0.000176718	0.00643337	282	140	330	811	555	809	887	350	629	899
E2f8	-0.973519	1.72811	21.7722	0.000178466	0.00648282	80	70	191	276	125	216	215	107	174	273
1500026H17Rik	0.926741	-0.725006	21.7314	0.000180214	0.00652055	41	16	75	95	88	32	19	16	20	20
Dhx34	-0.45139	4.09477	21.7297	0.000180288	0.00652055	699	340	1199	1831	1021	1077	895	604	841	1157
Gm19434	-3.07384	-1.70095	21.7	0.000181573	0.00655277	1	0	0	5	3	7	8	11	9	15
Ppp1r15a	0.382321	5.83099	21.6754	0.000182645	0.0065713	2764	1638	8212	10534	5286	3239	2471	2011	2210	3563
Fcrls	-0.730777	3.5903	21.6701	0.000182876	0.0065713	336	195	716	1375	637	811	681	399	497	1032
Orc1	-1.68254	-0.529037	21.6371	0.000184329	0.00660923	13	6	22	25	17	56	49	13	25	44
Csf2rb	-1.63631	6.99324	21.5356	0.000188879	0.00675781	2372	1407	3858	9650	2935	9938	9012	2942	6925	11621
Atp8b4	-1.11753	3.39668	21.5029	0.00019037	0.00677751	312	161	561	1569	418	967	800	330	692	1179
Cdhr1	-1.40647	1.34145	21.4966	0.000190658	0.00677751	20	19	43	40	35	44	51	89	46	50
Cd180	-0.864678	2.92085	21.4938	0.000190789	0.00677751	234	109	313	695	564	603	398	239	438	628
Plet1	-1.72969	8.053	21.4816	0.000191349	0.00677751	4239	2624	9987	13970	7161	17684	18142	5269	16532	25702
Tmem268	-0.965346	5.17563	21.4791	0.000191467	0.00677751	869	493	1795	2671	1338	2150	1798	1176	1479	2536
Tnfrsf23	-1.69493	3.73778	21.4103	0.000194666	0.00686921	158	127	393	668	225	741	664	250	614	1081
Palld	0.804314	6.21158	21.4057	0.000194883	0.00686921	4913	2680	11327	16396	7370	3447	2076	3145	2634	3815
P2ry2	-0.753559	4.92042	21.3639	0.000196862	0.0069243	852	506	1862	2478	1208	1588	1480	984	1500	2056
Hsd11b2	-0.958902	2.11107	21.2957	0.000200135	0.00702457	93	96	262	342	139	272	236	161	233	318
Adap1	-1.07963	3.69339	21.2578	0.00020198	0.0070558	299	132	416	1060	559	833	733	374	525	817
Fam102b	0.645354	5.7711	21.2575	0.000201993	0.0070558	3722	2255	8478	11593	6287	3130	2162	1993	2353	3828
Cd84	-1.92966	6.2692	21.2472	0.000202497	0.0070558	901	504	1395	3410	1900	4782	4361	1431	3501	6095
Cdr2	0.818893	5.43917	21.2426	0.000202721	0.0070558	2411	1523	7417	9976	4065	1603	1145	1966	1619	2177
Pnrc1	0.39656	6.51316	21.161	0.000206777	0.00717164	4912	2783	12961	16184	7687	4992	3431	3566	3620	5647
Kcnn3	-1.57668	4.40295	21.1583	0.000206911	0.00717164	464	390	856	1424	428	1549	1368	594	1664	2352
Mafk	0.451377	6.48635	21.1266	0.000208513	0.00721213	5126	2540	11910	18779	10121	4928	3546	3463	3845	6046
TrnW	0.697366	4.21647	21.0782	0.000210981	0.00728108	1066	468	2158	3487	1734	727	548	532	577	1060
Tifab	-0.834903	4.26972	21.0553	0.000212162	0.00728108	512	245	720	2661	970	1062	1118	826	900	1365
Gpr107	-0.287404	6.12686	21.0539	0.000212235	0.00728108	2770	1698	6561	8743	4405	4333	3152	2683	3635	5318
Rnf2	0.411293	4.76482	21.0535	0.000212257	0.00728108	1485	854	3384	4679	2766	1533	1170	848	1225	1577
Ap5b1	-0.488681	3.58878	21.0302	0.000213466	0.00729874	447	302	858	1537	650	769	594	483	611	1050
Gm52724	2.61666	-2.33292	21.0266	0.00021365	0.00729874	13	13	60	37	11	5	3	2	2	2
Katnb1	-0.324773	4.09409	21.0106	0.000214486	0.00730196	697	373	1349	1907	1169	1058	782	709	826	1102
Pold1	-0.437729	4.46519	21.0071	0.00021467	0.00730196	795	523	1582	2793	1333	1484	1226	758	1130	1579
Zdbf2	1.55187	-0.152639	20.9997	0.00021506	0.00730196	85	78	159	171	103	44	29	21	23	36
Mzt1	0.420574	4.8498	20.979	0.000216147	0.00732391	1746	965	3689	5001	2686	1775	1388	836	1166	1748
Gm4951	-1.06797	3.27267	20.9643	0.000216923	0.00733525	247	99	513	852	337	520	482	593	399	505
Bcl6	0.464575	5.67416	20.9007	0.000220324	0.00743517	2775	1638	5622	9452	5063	2706	1829	1862	1944	3016
Tceal8	0.428538	5.18708	20.8589	0.000222586	0.00749629	1870	1057	4414	5825	3402	1756	1297	1392	1295	2075
Psme2b	-0.464007	3.22846	20.8501	0.000223069	0.00749737	346	195	705	1135	607	593	510	376	476	672
Frmd5	1.09226	2.12918	20.8171	0.000224879	0.00752896	320	204	842	1190	348	210	107	198	118	202
Lrrc3	-0.776545	0.785148	20.8095	0.0002253	0.00752896	50	29	109	146	90	106	103	52	95	118
Tbc1d17	-0.318986	5.40538	20.8083	0.000225366	0.00752896	1686	911	3265	5456	3269	3002	2086	1604	1976	3064
Tnr	1.47747	-0.361434	20.7827	0.000226783	0.00756109	81	42	198	127	76	32	11	33	27	21
Zfp697	0.708449	4.19818	20.7593	0.000228093	0.00758958	1385	886	3092	3619	1773	1155	777	629	749	1134
Atp10a	-0.696378	5.17093	20.7418	0.000229075	0.00760703	1294	875	2811	3318	1757	2337	2039	1311	2271	3200
Il21	-6.13639	-1.70972	23.5301	0.000230488	0.0076387	0	0	0	0	0	2	4	22	2	3
Lhfpl2	-2.16059	5.74929	20.6865	0.000232209	0.00767689	687	423	1241	1699	1015	4164	3246	787	2748	5331
Pld2	-0.388492	5.22392	20.6803	0.000232563	0.00767689	1503	971	3401	4199	2179	2549	1968	1349	1930	2970
Gbgt1	-1.09792	2.3085	20.6353	0.000235158	0.00774718	137	104	273	389	188	332	345	167	300	473
Tspan4	-0.933452	5.81106	20.6169	0.000236227	0.007767	1184	739	3415	5672	3050	4883	4060	1343	2489	3772
Aldh3b1	-0.324928	6.9174	20.5907	0.000237755	0.0078013	4516	2345	10098	14483	8866	7255	6146	4417	5802	8329
Dusp6	0.464248	6.57118	20.5776	0.000238524	0.0078013	5108	2566	13815	18246	9791	5448	3818	3670	3650	5322
Slc34a2	-0.462117	11.6758	20.5662	0.0002392	0.0078013	127009	71350	249782	377520	186727	199065	145251	133434	166203	269520
Sh2d1b1	-0.971926	3.88283	20.5588	0.000239637	0.0078013	401	259	726	1324	791	975	976	430	812	1395
Phf19	-0.683212	1.59182	20.5502	0.000240144	0.0078013	97	46	220	297	158	196	203	102	119	214
Ighg2b	-6.56923	8.89672	20.5375	0.000240899	0.0078013	85	206	265	246	111	2320	1040	49076	366	1411
Kbtbd2	0.320854	5.63607	20.5368	0.00024094	0.0078013	2809	1700	6693	8615	4531	3051	2173	1897	2208	3288
Atp6v0d2	-2.29568	8.10123	20.5331	0.000241163	0.0078013	2336	1650	5039	7745	3384	16080	14632	3835	12495	20381
Fam120aos	0.511028	3.47859	20.5276	0.00024149	0.0078013	736	358	1380	1986	1456	701	522	401	462	598
Ncln	-0.416913	6.30457	20.5073	0.000242703	0.00781295	2923	1727	6305	9352	4579	4928	3827	3055	3710	5995
Phf24	1.53232	3.11605	20.5059	0.00024279	0.00781295	946	518	1606	2420	1266	416	150	387	171	427
Ppp4r2	0.368451	6.08022	20.4902	0.000243735	0.00782821	3709	2133	10085	11857	6199	3840	3012	2509	2960	4317
Dab2	-1.09252	7.12286	20.4704	0.000244927	0.00785136	2909	2182	7468	9247	4467	8254	7349	4022	7062	10833
Slc41a1	-0.393748	5.68007	20.4563	0.000245788	0.00786016	2032	1237	4496	5776	3286	3273	2685	1942	2725	3970
Clec2l	-1.7817	-0.918187	20.4504	0.000246147	0.00786016	10	4	12	35	9	32	42	13	23	43
Abcd2	-1.02784	5.40985	20.4227	0.000247841	0.0078991	776	559	1587	3454	1468	2201	1998	1291	1911	2619
Pim3	0.469777	6.51519	20.3989	0.000249307	0.00792719	4683	2965	11025	18525	7526	4891	3579	3536	3194	4720
LOC118567383	-1.16753	0.515137	20.3794	0.000250512	0.00792719	32	15	68	88	35	82	64	47	55	100
Rnf157	-0.881888	3.08573	20.3764	0.000250699	0.00792719	246	139	539	692	410	695	410	228	426	779
Pvr	0.497715	5.19427	20.3747	0.000250807	0.00792719	1991	1236	5738	6994	3404	1888	1462	1296	1575	2407
Kmo	-0.788397	2.87021	20.3699	0.000251105	0.00792719	210	96	291	668	500	496	375	316	291	459
Igf1	-1.45223	5.52628	20.3612	0.000251652	0.00792942	636	371	1769	2129	910	1877	2207	1195	1794	3012
Slc39a11	-0.622575	4.70751	20.3456	0.000252626	0.00794507	780	403	1500	2418	1477	1334	1182	952	1196	1813
Epb42	-1.53122	-0.0471785	20.3184	0.000254337	0.00798379	13	4	14	48	33	58	36	33	28	46
Tm9sf4	-0.381034	6.4451	20.2974	0.00025567	0.00800473	3305	2091	8007	9999	4834	5446	3943	3323	4577	6816
Itgb2	-1.76006	8.52994	20.2872	0.000256319	0.00800473	5144	2627	7521	22224	8555	22913	19873	8055	17466	29490
Noxo1	-2.26302	3.86622	20.2788	0.000256857	0.00800473	227	167	263	330	293	1651	1253	173	751	1182
Ghr	0.83539	6.04008	20.2777	0.000256929	0.00800473	4741	2617	10564	14462	9063	3442	2685	2168	2737	3866
Csf1r	-0.544291	7.21945	20.2687	0.000257504	0.00800766	5024	3073	10662	17383	7939	9574	7173	5096	7919	11805
Smpdl3b	-0.831765	2.98417	20.2263	0.000260237	0.00807755	229	142	326	645	420	457	476	250	376	565
Malt1	-1.43725	5.83144	20.2084	0.000261396	0.00808981	1298	752	2068	2767	1857	4399	3846	1460	2659	4558
Clec5a	-2.8188	4.60583	20.2052	0.000261605	0.00808981	175	79	283	744	316	2053	1631	236	991	2359
Vars	-0.415498	6.31765	20.1897	0.000262624	0.00810626	3117	1845	5761	8181	4826	5432	3682	3155	3527	5530
Acadsb	0.395744	6.38551	20.1769	0.000263458	0.00811694	4453	2699	10975	15761	7990	4657	3351	3207	3376	5529
Cc2d1a	-0.323116	4.92368	20.1549	0.000264909	0.00813871	1301	822	2692	3537	1782	2060	1448	1181	1583	2241
TrnL2	2.67287	-0.304467	20.144	0.000265634	0.00813871	87	50	309	342	78	21	14	6	17	26
Nlrx1	-0.638518	4.35686	20.1435	0.000265667	0.00813871	603	390	1205	2337	982	1182	958	795	964	1557
Slc7a7	-0.494653	4.69691	20.1367	0.000266121	0.00813871	1002	520	1996	2719	1695	1646	1401	837	1280	2284
Zmynd15	-1.28029	3.51955	20.1264	0.000266804	0.00814462	289	172	499	620	404	881	891	336	487	789
S1pr2	-0.447237	5.68187	20.1078	0.000268046	0.00815405	1904	1271	4021	5647	3305	3404	2651	1644	2667	4569
Igkv4-80	-4.66945	0.598784	20.1045	0.00026827	0.00815405	8	2	4	18	11	35	134	110	337	27
Tmem273	-1.98219	2.15742	20.0998	0.000268583	0.00815405	71	19	126	161	93	291	318	99	171	328
Jun	0.490528	7.98313	20.0475	0.000272121	0.00824641	16903	7810	35934	41162	31098	15048	9661	10435	10311	16033
Tspan13	0.700004	7.74288	20.0169	0.000274215	0.00827666	12984	6761	30506	43106	26459	11561	7940	7507	7508	11757
B4galnt4	-1.494	0.00635211	20.0055	0.000275001	0.00827666	13	15	17	40	31	50	54	46	32	46
Sik1	0.539432	6.72104	20.0045	0.000275069	0.00827666	7188	4040	15936	20440	10407	6584	4643	3687	4529	6633
Tmem178	0.844296	3.25288	20.0039	0.000275109	0.00827666	647	305	1462	2061	1342	463	325	355	373	486
Tbc1d13	-0.314816	5.84785	19.9687	0.00027755	0.00833501	2232	1296	5018	6646	3385	3499	2684	2214	2606	3998
Plcg2	-0.662182	5.40147	19.936	0.000279839	0.00838861	1415	669	2034	5279	2427	2622	2060	1617	2127	3242
Mcm3	-0.601643	4.92247	19.9093	0.000281719	0.00841614	949	522	1814	2636	1750	1745	1623	914	1362	2050
Angpt2	0.784263	3.76587	19.9086	0.000281769	0.00841614	947	477	2064	2203	2189	797	491	493	520	708
Bmper	0.610198	3.59836	19.8438	0.000286403	0.00852614	806	432	1795	2608	1210	670	415	506	476	766
Atp13a4	0.729013	1.94619	19.8372	0.000286879	0.00852614	247	182	494	703	403	182	113	132	158	251
Evi2a	-1.18274	4.02246	19.8357	0.000286989	0.00852614	294	134	500	1491	724	979	1001	424	709	1132
Zfp131	0.396625	4.94528	19.8164	0.000288391	0.00855252	1945	1087	4483	5459	2920	1860	1484	1148	1356	1989
Tbxas1	-2.0253	5.14194	19.7797	0.000291072	0.00860142	343	204	484	944	630	1726	1509	678	1290	2102
Abca14	1.45658	-1.95484	19.7785	0.000291156	0.00860142	20	13	50	42	41	13	7	5	8	8
Mafb	-1.12488	4.83252	19.7726	0.000291591	0.00860142	453	344	1180	2184	675	1508	1139	1084	1014	1724
Spic	-2.23739	-1.06845	19.7653	0.000292129	0.00860202	6	3	11	9	17	42	41	5	27	43
Oas1a	-1.5086	4.50531	19.7459	0.000293566	0.0086269	252	115	490	1361	503	794	628	1355	471	955
Siah2	0.680311	3.99574	19.7399	0.000294011	0.0086269	908	496	2516	2626	1779	731	587	552	578	836
Sfxn5	0.471349	2.84131	19.7125	0.000296048	0.00864808	420	238	750	1345	605	377	270	247	265	403
Npy	-6.25386	1.88428	19.7106	0.000296196	0.00864808	2	4	4	2	1	361	137	4	99	258
Cd83	-1.00215	4.9299	19.7039	0.000296696	0.00864808	792	341	1352	2626	1905	2319	1986	864	1309	2569
Cenpe	-1.1972	2.20498	19.7023	0.000296812	0.00864808	129	90	259	268	175	376	366	103	281	401
Tnfrsf1b	-0.949282	6.75244	19.6606	0.000299959	0.00872452	2949	1328	5112	12524	5123	6662	6254	3567	5709	9600
Cdkn1a	1.05406	7.39158	19.6359	0.000301842	0.00875188	8562	6868	33368	46597	9809	5673	4339	6422	4801	8232
B4galnt1	-0.81456	7.18464	19.6345	0.000301952	0.00875188	4200	1958	7163	11871	7667	8941	7080	4629	6521	10662
Mustn1	0.708071	4.62291	19.6253	0.000302658	0.00875626	1201	684	2739	4537	2834	1150	706	927	620	1127
Tfec	-1.74705	4.25798	19.6188	0.000303156	0.00875626	238	184	479	967	307	1081	979	492	781	1476
Mthfd1l	-0.658122	2.9187	19.5993	0.000304656	0.00878433	235	120	454	744	530	585	503	249	311	462
Iyd	0.95073	1.81996	19.5811	0.000306065	0.00880969	318	136	613	957	520	187	132	148	133	224
Raet1e	-0.890387	1.44659	19.5252	0.000310439	0.00892015	89	49	188	268	168	194	233	74	154	278
Klra8	1.45021	0.716812	19.5163	0.000311147	0.00892508	168	38	182	470	346	73	45	37	45	77
Tra2b	0.332486	6.48157	19.4811	0.000313944	0.00898983	4798	2467	10321	14082	9011	4865	3844	3124	3454	5451
Cdip1	0.36193	5.5056	19.4726	0.000314625	0.00899384	2451	1392	5806	7734	4602	2515	1875	1789	1830	2886
Hpdl	-1.47645	-1.06216	19.4545	0.000316078	0.00901989	7	2	15	32	14	15	20	25	18	36
Kcnrg	-0.567455	3.07369	19.4462	0.000316745	0.00902305	335	183	570	779	529	526	492	344	445	580
Lcp1	-0.985398	9.28058	19.4396	0.000317274	0.00902305	14762	8290	27071	65944	26981	39851	34400	17296	33255	50684
Igha	-2.28658	9.23614	19.4113	0.000319576	0.00907301	2828	976	5974	13784	9006	15945	24201	20413	8986	17952
Gm2115	1.39525	0.725666	19.3144	0.000327576	0.00927083	198	83	270	402	243	65	42	76	39	79
Hvcn1	-1.48395	6.42168	19.3124	0.000327748	0.00927083	1689	845	2218	5180	2843	5635	4954	1994	4141	7172
Cnep1r1	0.311609	4.81868	19.3068	0.000328215	0.00927083	1446	893	3373	4745	2511	1661	1318	920	1124	1716
Apeh	-0.341541	5.427	19.2893	0.000329688	0.00929663	1667	871	3127	5116	2947	2624	2096	1638	1947	2864
Mfsd12	-1.30083	5.96585	19.2813	0.000330358	0.00929976	1313	833	2766	3498	1992	4315	3528	1586	3240	4897
Vps39	-0.25432	5.74225	19.2724	0.000331111	0.00930522	2221	1246	4590	6332	3836	3343	2623	1960	2404	3981
Hspa1b	2.59849	7.18235	19.234	0.000334391	0.00937633	9937	9088	40866	67747	11037	2070	547	4395	2165	3258
Stil	-1.04824	0.807878	19.2295	0.000334768	0.00937633	49	34	94	117	95	121	117	42	105	190
Ugt8a	1.22015	0.618813	19.1573	0.000341032	0.00952247	133	80	273	345	216	79	43	59	41	77
Apobec3	-0.687047	6.34312	19.1555	0.000341192	0.00952247	2709	1589	4892	6754	3827	5978	4738	2678	3130	5254
Adam8	-0.899278	5.62113	19.1496	0.000341703	0.00952247	1372	615	2348	5121	1808	3274	2585	1427	2287	3483
0610040J01Rik	-0.380334	5.02941	19.1405	0.000342503	0.00952881	1193	667	2384	3946	2188	1901	1570	1226	1512	2461
Gns	-0.846806	8.46123	19.1208	0.000344243	0.0095597	10470	5788	22833	31648	16100	24881	17400	10477	19530	30856
Sorcs2	-0.809229	5.97155	19.1149	0.000344763	0.0095597	2069	1337	5158	4748	2741	4402	3341	1785	4279	5674
Gpr34	-1.14562	1.80988	19.1052	0.000345627	0.00956468	106	52	157	323	229	259	293	91	240	388
Il10	-3.78597	-0.262414	19.1	0.000346092	0.00956468	0	1	0	5	3	9	9	42	5	10
Shtn1	-0.521898	5.96318	19.0617	0.00034952	0.00963367	2288	1483	5008	6182	3728	3989	3590	2020	3316	5299
Tnfrsf8	-1.45708	0.67087	19.0591	0.000349747	0.00963367	14	14	18	81	44	65	55	57	39	80
Slc38a11	1.12716	0.77042	19.0354	0.000351894	0.00966138	130	47	263	229	141	54	38	56	44	44
Gm10687	0.921205	1.69414	19.0352	0.000351914	0.00966138	257	100	426	551	497	181	144	86	93	135
F7	-1.73328	5.72364	19.0225	0.000353063	0.00967694	657	452	1223	1728	938	2553	2690	1154	2076	2991
Prr15	-0.5912	2.94841	18.9629	0.000358533	0.00981072	218	116	564	659	407	389	318	265	332	600
Ctsd	-2.17556	11.6154	18.947	0.000360008	0.00981778	29649	18780	61542	123019	58199	223172	175733	45379	145646	271851
Lrrc8a	0.562551	6.06366	18.9402	0.000360643	0.00981778	4406	2469	11068	12232	5684	3850	2287	2608	2846	4104
Dctd	-1.18846	-0.0190259	18.9401	0.000360654	0.00981778	17	18	36	57	25	58	55	31	38	60
Sh3bp2	-1.37521	4.89546	18.9348	0.000361152	0.00981778	665	315	924	2155	992	2145	1812	787	1474	2313
Cpsf6	0.422364	5.84141	18.9242	0.000362133	0.00982841	3522	2177	7872	8918	4312	3395	2450	2029	2124	3467
Fst	0.851479	1.73757	18.9103	0.000363441	0.00984783	188	127	460	669	293	151	95	144	86	118
Atg7	-0.510958	5.40619	18.8939	0.000364989	0.0098737	1538	822	2849	4866	2400	2479	2101	1419	2202	3307
Gpr84	-2.79963	-0.00622505	18.8727	0.000366995	0.00991185	5	12	13	27	5	85	76	10	40	122
Necab1	-3.90439	-1.37738	18.8663	0.000367604	0.00991221	4	5	4	6	3	16	83	0	103	45
Parp9	-0.413718	5.77821	18.8398	0.000370131	0.00996418	1904	999	4153	6470	3512	3155	2651	2535	2226	3499
Vps51	-0.342887	4.96266	18.7831	0.000375619	0.0100956	1205	703	2365	3880	2075	1932	1549	1167	1492	2258
Plekha8	0.576562	4.10816	18.7546	0.000378412	0.0101539	974	766	3028	3318	1289	863	699	674	796	981
Ms4a2	2.21285	-1.67099	18.7485	0.00037901	0.0101539	32	17	43	106	52	7	6	14	1	4
Fen1	-0.792905	3.98568	18.7288	0.00038095	0.0101664	411	239	756	1358	845	995	822	468	696	1105
Jchain	-2.67378	8.12877	18.727	0.000381127	0.0101664	714	328	1383	3774	2330	3984	5923	12423	1915	3874
Brca1	-0.850203	2.0732	18.7252	0.000381311	0.0101664	115	73	271	313	203	265	270	122	222	290
Rps6ka1	-0.248092	6.46281	18.7185	0.000381979	0.010168	3638	2047	7239	11189	6699	5611	4107	3594	3941	6509
Retnla	-3.62458	11.9157	18.6641	0.000387419	0.0102766	5041	4606	7402	7707	7325	12976	15310	192967	11081	15771
A730085K08Rik	-4.30467	-1.50307	18.6626	0.000387568	0.0102766	1	1	0	1	0	16	7	6	14	8
Gfpt2	0.824085	4.11347	18.6592	0.000387914	0.0102766	1041	647	2708	4026	1741	805	470	888	462	839
Spdl1	-1.43271	1.36466	18.6023	0.000393709	0.0104136	55	30	92	123	98	191	161	59	122	225
Zfp385a	-0.78449	4.62848	18.5693	0.000397122	0.0104872	612	390	1090	1991	1130	1395	1110	786	1018	1615
Rnpep	-0.372941	6.63763	18.5623	0.000397845	0.0104896	3123	1932	7429	11214	5391	5392	4363	3538	3990	6622
Chil4	-5.85996	7.04318	18.5249	0.000401757	0.0105738	38	13	70	30	68	107	64	6437	46	121
Gm30140	-0.680643	0.926198	18.5196	0.00040231	0.0105738	68	35	173	176	95	111	134	83	82	156
Wfdc17	-3.01738	6.39933	18.4986	0.000404523	0.0106152	221	160	398	1805	504	3665	3518	860	2118	4544
Tpx2	-1.13567	3.29122	18.4552	0.000409151	0.0107009	219	126	511	693	379	635	639	182	525	809
Smtn	0.640832	5.70396	18.4551	0.00040916	0.0107009	3324	1870	7571	9715	4999	2817	1489	2272	1743	2999
Inpp4b	0.821019	4.16437	18.4499	0.000409717	0.0107009	1497	846	2920	3748	1925	935	596	782	701	1086
Tbc1d2	-1.14829	4.74394	18.4034	0.000414751	0.0108054	740	503	1305	1755	1111	2056	1846	630	1497	2617
Ctss	-1.64669	9.6099	18.3984	0.000415297	0.0108054	8836	4971	16626	36634	19131	41647	36428	18044	26947	46633
Mki67	-1.22409	4.96721	18.395	0.000415666	0.0108054	741	613	1973	1724	825	2334	2069	683	1856	3005
Fcgr1	-1.04175	3.19662	18.3733	0.00041804	0.0108339	164	104	341	1228	365	517	513	376	446	676
Ap3b1	-0.252869	6.41904	18.373	0.000418067	0.0108339	3501	2136	7655	10527	5465	5109	3896	3411	4117	6258
Dera	-0.730219	3.92229	18.3159	0.000424398	0.0109809	447	248	802	1486	950	965	927	441	784	1101
Slc11a2	-0.489059	5.60056	18.3028	0.000425861	0.0110016	1853	1129	3814	4686	2850	3368	2511	1530	2572	3756
Ncf1	-1.16451	6.40331	18.2814	0.000428266	0.0110466	1762	776	2963	6591	3060	4832	4387	2575	3598	5552
Rassf1	0.4734	5.41933	18.2729	0.000429224	0.0110542	2187	1230	5462	7712	4517	2511	1748	1659	1366	2163
Plscr4	0.813366	5.14519	18.2508	0.000431732	0.0111016	2680	1511	5433	7335	4986	2193	1580	1109	1397	1972
Klf10	0.564348	5.95861	18.2309	0.000434001	0.0111353	3176	2132	9730	10626	5042	3089	2790	2167	1999	3015
Fkbp11	-1.26141	3.35213	18.2276	0.00043438	0.0111353	115	72	360	573	308	512	420	288	344	484
B3gnt8	-0.8926	2.76483	18.2198	0.000435273	0.011141	177	85	295	593	373	482	392	170	291	498
Ier2	0.477222	5.73495	18.2019	0.000437334	0.0111765	2776	1330	6416	11700	6050	2864	2265	1888	1897	3321
Cx3cr1	-1.17383	4.01141	18.194	0.000438245	0.0111827	499	197	521	1959	1270	1227	1238	537	1250	2049
Bag3	0.720292	6.85571	18.1602	0.000442187	0.0112659	5902	3842	18549	22635	9621	4740	3002	4491	3832	6526
Laptm5	-1.32391	8.9596	18.148	0.000443608	0.0112849	9148	4043	15682	36561	16594	29079	24201	11364	24019	39110
Lilr4b	-2.75644	5.24492	18.1251	0.000446304	0.0113261	265	162	447	1033	317	2895	2460	392	1426	2793
Chil3	-2.48766	13.1297	18.1227	0.000446589	0.0113261	24948	14913	48489	109429	42388	135593	188007	122994	141596	227079
Acp5	-1.95868	6.93095	18.1153	0.000447459	0.0113309	958	526	1645	3346	1867	4500	4001	2370	3788	6295
Ptgs2os2	0.647566	2.35218	18.1047	0.000448716	0.0113454	232	186	689	1034	512	193	162	215	181	287
F10	-1.62729	5.07401	18.0989	0.000449405	0.0113456	382	248	621	1404	486	1110	1488	949	1118	1434
Scimp	-1.57522	3.46688	18.0921	0.000450218	0.0113489	155	93	341	610	247	658	555	257	473	813
Tnfaip2	-1.22532	6.55224	18.0745	0.000452328	0.0113848	2304	1336	4116	9596	4109	6541	6299	2981	5896	10101
Aif1	-1.23873	3.00251	18.0623	0.000453794	0.0114045	133	58	237	515	344	467	403	280	283	415
Ppp1r16a	-0.320093	6.14277	18.0403	0.000456442	0.0114537	3078	1682	6214	7849	4777	5006	3421	2582	3393	5380
Mpeg1	-1.41854	9.21118	18.0282	0.000457913	0.0114734	9700	5305	17027	42777	18431	31556	30879	15134	30064	46755
Sh2b2	-1.27218	3.4625	18.0114	0.000459956	0.0114907	180	128	365	1086	259	620	582	319	538	848
Penk	1.02723	1.55652	18.0061	0.000460609	0.0114907	156	114	316	698	449	161	78	101	66	131
Tmeff2	1.07139	3.01989	18.0005	0.000461288	0.0114907	632	332	1693	1845	1142	383	236	372	259	422
Akr1b8	-0.719951	4.99657	17.9986	0.000461521	0.0114907	893	552	1792	2805	1896	2035	1726	868	1544	2540
Pira2	-1.70529	2.34922	17.9942	0.00046206	0.0114907	95	46	91	467	145	409	332	133	269	567
Cd200r4	-2.1269	4.30734	17.9854	0.000463141	0.0115004	263	194	390	659	365	1604	1334	251	1024	1848
Rbm18	0.27918	5.14175	17.9772	0.00046416	0.0115086	1808	1003	4472	5685	3269	2017	1595	1224	1495	2179
Pi15	1.04736	3.10494	17.9501	0.000467506	0.0115742	643	443	1781	1961	706	382	268	320	276	493
5033426O07Rik	1.34321	-1.71483	17.9431	0.000468383	0.0115787	20	8	58	72	34	8	5	8	8	17
Kif20a	-1.09049	2.71381	17.9157	0.000471812	0.0116462	182	110	337	510	313	475	490	143	392	610
Ppp2r2c	1.49685	2.56631	17.8968	0.000474196	0.0116877	470	324	927	1465	1039	155	134	190	237	240
Slc16a6	-1.47767	4.02347	17.8907	0.00047496	0.0116892	276	168	541	860	339	971	860	475	637	1070
Gm36193	-4.30083	0.762886	17.8747	0.000476991	0.0117219	5	0	4	5	4	108	59	10	31	55
Tmem106a	-0.901489	5.38934	17.8515	0.000479954	0.0117314	918	547	1928	3099	1624	2271	1957	1286	1549	2739
Ablim3	0.568568	6.35502	17.8481	0.000480388	0.0117314	4870	2767	12115	15239	8605	3821	2955	3069	3500	5326
Rftn2	0.766702	4.18337	17.8481	0.000480389	0.0117314	1190	667	2753	4626	2181	924	578	798	658	1162
Gatd1	-0.357842	4.57044	17.8471	0.000480522	0.0117314	806	437	1809	2834	1657	1447	1156	839	1060	1579
Mrc1	-1.45359	8.10426	17.8391	0.000481544	0.0117314	3610	2656	7547	10687	5039	10786	9292	8576	9585	16368
Rcsd1	0.510227	5.97087	17.8386	0.000481612	0.0117314	4148	1966	8049	13229	6610	4047	2625	2181	2411	3921
Galnt3	-0.521882	4.62987	17.8205	0.000483938	0.0117631	1085	607	2341	3132	1696	1947	1676	922	1516	2321
Slc38a7	-0.577749	4.55772	17.8133	0.00048487	0.0117631	733	475	1783	2753	1218	1638	1153	740	1250	1903
Stard5	-0.877199	4.80331	17.8121	0.000485031	0.0117631	595	353	1282	2169	1240	1474	1412	852	1106	1712
Bcl2a1b	-1.82515	5.44392	17.7833	0.000488769	0.0117894	501	298	980	1754	1059	2594	2685	730	1756	2907
Gng2	0.431037	5.1055	17.7805	0.000489134	0.0117894	2139	978	4671	6270	3604	2011	1280	1205	1677	2112
Slc11a1	-1.46463	4.18559	17.7801	0.00048919	0.0117894	357	152	509	1857	633	1501	1307	384	1063	1488
Sdc3	-0.508355	7.64363	17.7767	0.000489637	0.0117894	7371	4202	16376	22632	10847	13913	9103	7078	10753	16318
4930512J16Rik	-1.89331	-0.00776497	17.7727	0.000490159	0.0117894	17	6	29	25	18	77	58	20	40	53
Ighv6-6	-3.13447	2.89136	17.7655	0.000491101	0.0117894	18	13	11	29	71	76	357	111	229	64
Apbb1ip	-0.970952	5.7399	17.7555	0.000492424	0.0117894	1337	650	2002	5057	2380	3219	2652	1454	2649	4213
Fhl1	0.645886	8.3016	17.7537	0.00049266	0.0117894	20283	12211	42951	60207	34549	18309	11807	11332	11576	18226
Glb1l2	0.988855	4.5449	17.7504	0.00049309	0.0117894	1709	983	3884	5521	4186	1225	838	871	1002	1251
Cd80	-1.33747	2.51226	17.7433	0.000494028	0.0117894	118	70	296	493	158	470	414	123	300	506
Gak	-0.232987	6.97824	17.7311	0.000495641	0.0117894	5380	3132	11451	15685	8685	8202	5751	4972	5978	9286
Npas2	1.27797	3.18174	17.7285	0.000495996	0.0117894	781	405	1568	1372	1049	240	145	435	201	391
Inpp5a	0.483993	6.66512	17.7238	0.000496611	0.0117894	5571	3440	15188	19433	9352	5648	3606	4319	4025	6087
Axl	-0.786199	7.52646	17.7238	0.000496616	0.0117894	6170	3691	12049	18694	9649	12947	11422	5769	11206	16215
4930438A08Rik	-4.33534	-1.10203	17.7228	0.000496745	0.0117894	0	0	0	10	4	79	40	1	10	60
Dnmt1	-0.408185	5.78697	17.7149	0.000497795	0.0117975	2377	1533	4145	5810	3220	3857	2782	2050	2818	4290
E330011O21Rik	-0.776695	0.787278	17.7079	0.000498738	0.011803	37	30	108	138	87	109	94	73	70	89
Spryd3	-0.229959	5.51962	17.6799	0.000502492	0.0118603	1910	1118	4054	5936	3130	2785	2131	1816	2168	3375
Zfp623	0.300806	3.6476	17.6792	0.000502587	0.0118603	712	402	1582	2094	1195	745	501	516	552	823
Gprasp2	0.767925	0.699141	17.6705	0.000503763	0.0118713	128	60	271	363	190	101	53	71	67	82
Tlr9	-0.851431	2.73365	17.6577	0.00050549	0.0118951	191	80	214	725	365	416	281	273	318	462
Helb	-0.448323	3.42418	17.6406	0.000507812	0.0119219	394	255	721	1261	743	646	602	476	522	743
Fgfr1op2	0.235486	6.5317	17.6388	0.000508062	0.0119219	4648	2906	11119	14806	8121	5292	4211	3415	3786	6145
Il18r1	0.597167	6.56458	17.6285	0.000509468	0.0119233	6690	3984	14578	15904	10344	4650	3257	3699	4240	7216
Hspa1l	1.46806	0.640303	17.6279	0.000509555	0.0119233	81	88	234	326	155	39	29	46	35	60
Mdk	-0.806212	2.76517	17.6125	0.00051166	0.0119557	214	84	460	626	412	410	442	259	353	488
Vwa2	2.18083	-2.11301	17.5932	0.000514321	0.0120011	21	5	34	77	38	3	3	8	1	7
Prxl2c	0.500478	6.49283	17.5581	0.000519199	0.0120979	5902	2957	11862	17164	10952	5587	3947	3269	3791	5655
Rerg	0.569796	4.25335	17.5373	0.000522121	0.012149	1128	606	2480	3897	2121	831	596	866	779	1179
Ppp2cb	0.281323	6.92546	17.525	0.000523856	0.0121664	5821	3407	15784	20152	10345	6678	4931	4426	4948	7697
Scgb1c1	1.06822	2.61862	17.5185	0.000524768	0.0121664	351	178	915	1489	1058	227	187	239	214	241
Tonsl	-0.806706	2.15488	17.5164	0.000525062	0.0121664	161	74	272	359	189	327	257	129	194	362
Man2b2	-0.636644	6.63638	17.4958	0.000527992	0.0122172	3140	1810	6933	9716	5331	6331	4700	2971	5318	8220
Klrc2	0.987618	-1.51103	17.4799	0.000530253	0.0122525	43	12	43	91	46	15	15	12	12	24
Irak3	-0.437131	3.5786	17.4729	0.000531262	0.0122539	422	255	905	1715	756	827	604	461	598	951
Syt12	-1.42927	1.92918	17.4673	0.000532055	0.0122539	47	44	140	211	75	212	173	138	119	255
Prkcd	-0.67967	6.92582	17.4641	0.00053252	0.0122539	3711	2328	7317	11944	5164	7489	6106	3973	5570	9040
Nadk	-0.336891	7.54306	17.438	0.000536293	0.0123236	6967	4213	15523	27323	12513	12292	10256	6671	9177	14481
Qars	-0.344439	6.16522	17.4264	0.000537969	0.0123451	2729	1533	5316	7943	4844	4433	3453	2465	3388	4889
Arglu1	0.539098	4.94995	17.4084	0.000540593	0.0123882	2034	1125	4116	4804	2989	1829	1451	1097	958	1606
Havcr2	-1.30963	4.48887	17.3826	0.000544376	0.0124578	550	298	1043	1603	707	1747	1372	497	1182	2281
Lnx2	0.48603	5.46431	17.3517	0.000548956	0.0125302	2887	1633	6929	7355	4031	2536	1639	1665	1993	2923
Trpv2	-1.15525	5.36797	17.351	0.00054905	0.0125302	819	478	1770	3502	1476	2733	2211	1069	1982	3260
Cyp7b1	-1.10525	2.92256	17.3403	0.000550647	0.0125495	155	79	348	384	281	386	383	201	303	508
Plek	-1.32446	7.14268	17.282	0.000559423	0.0127198	2908	1537	4641	12861	5695	10112	9276	3029	7710	13470
Prss8	-0.429309	6.46737	17.2805	0.000559651	0.0127198	3256	1850	7584	12018	5862	6243	4353	3470	4614	7300
Mms22l	-0.862504	1.98381	17.2733	0.000560739	0.0127272	120	80	202	265	187	252	263	119	171	300
Tmem200a	0.691889	2.03725	17.2342	0.000566733	0.0128457	306	155	611	722	549	275	158	127	168	249
Strn3	0.482635	6.41209	17.2124	0.000570094	0.0128555	5260	3350	12459	16457	7816	4700	3673	3170	3764	5765
Ube2e3	0.296565	5.45674	17.2115	0.000570235	0.0128555	2232	1195	5242	7107	4200	2465	1902	1504	1786	2663
Zfp641	0.733733	3.58567	17.2051	0.000571234	0.0128555	912	537	1990	2330	1370	789	572	489	411	558
D030028A08Rik	-0.723285	1.02064	17.2035	0.000571474	0.0128555	65	51	133	164	95	141	101	80	113	151
Kcnab1	1.15128	-0.524746	17.2018	0.000571737	0.0128555	36	35	92	172	62	33	18	23	12	28
Gulp1	1.10851	3.39253	17.201	0.000571865	0.0128555	837	560	1831	2613	1387	506	386	320	410	578
Cxcr1	-3.90745	4.87034	17.1965	0.000572574	0.0128555	81	28	111	352	81	1260	1377	96	1439	1823
Jdp2	0.518115	5.33762	17.1797	0.000575193	0.0128891	2195	1290	6431	9499	3160	2132	1479	1576	1776	2465
Rbpms	0.427647	6.7202	17.1737	0.000576126	0.0128891	6181	3357	14030	19254	9534	5967	3934	4231	4172	6418
Mccc1os	1.06553	-1.17253	17.172	0.000576395	0.0128891	43	20	69	72	41	15	19	8	14	27
Susd1	-0.887002	2.90486	17.1652	0.000577461	0.0128956	212	83	310	604	350	514	330	282	265	461
Lmnb2	-0.32556	4.07382	17.1436	0.000580878	0.0129377	659	412	1556	2169	948	1020	806	751	791	1234
Top2a	-1.01543	4.78234	17.1401	0.000581432	0.0129377	639	507	1592	2050	1109	1831	1958	661	1368	2283
Syngr2	-0.428368	7.29473	17.1385	0.00058168	0.0129377	4893	2732	10296	16128	9108	8162	6917	5743	6341	9661
Slc7a11	-1.70844	3.95261	17.1038	0.000587209	0.0130433	240	258	590	1117	369	1239	1306	209	1217	1750
Myo1f	-1.09705	6.06849	17.0518	0.000595611	0.0132122	1611	794	2323	7797	2959	4579	4140	1961	3509	5921
Incenp	-0.780864	4.09541	17.0301	0.000599161	0.013259	475	332	970	1432	922	1092	1075	465	844	1331
Csf1	-0.776639	6.1816	17.0256	0.000599893	0.013259	1920	1233	5697	7817	3382	5304	3881	2278	3879	6329
Myo5a	-1.44528	6.09379	17.0243	0.000600111	0.013259	1351	866	2766	3414	1873	5099	3795	1411	3388	6071
Itgam	-1.16844	5.60791	17.0193	0.000600924	0.0132594	1101	510	1682	7696	1803	3865	3513	1307	2966	4436
Tnfsf13	-0.91425	2.61005	17.002	0.000603784	0.0133048	182	83	285	474	279	400	340	183	270	440
Prr11	-0.915499	1.74644	16.981	0.000607264	0.0133638	107	66	267	273	135	248	228	83	216	313
I830077J02Rik	-1.04106	2.42908	16.9731	0.000608568	0.0133748	168	58	202	674	303	442	398	133	328	467
Vsnl1	1.08448	3.19587	16.9652	0.0006099	0.0133864	602	315	1628	2000	1199	451	256	293	264	427
Kif2c	-1.30099	1.47998	16.9582	0.000611066	0.0133943	63	52	110	171	106	199	202	68	164	253
Gm6209	-3.94873	0.20877	16.9479	0.000612797	0.0134146	3	1	7	7	5	81	57	3	47	62
Fcgr2b	-1.39276	6.20316	16.9406	0.000614021	0.0134237	772	525	1646	3459	1309	2652	2384	2443	1883	2867
Gm35025	-3.11981	-1.57775	16.9307	0.000615685	0.0134425	2	0	1	4	2	9	13	5	5	25
Clec7a	-1.86955	7.70655	16.9227	0.000617044	0.0134545	2169	1181	3362	9836	4890	9983	12065	3651	9338	13387
Gna15	-1.1779	3.97309	16.9097	0.000619243	0.0134848	303	207	551	1008	486	974	784	429	612	1080
Khdc4	0.576043	5.29776	16.8781	0.000624649	0.0135715	2650	1581	6095	6267	4019	2595	1918	1375	1444	1912
Slfn10-ps	-1.33057	-0.0733741	16.8768	0.000624859	0.0135715	28	13	41	67	24	70	59	27	53	89
Pgm5	0.76699	5.47736	16.8633	0.000627195	0.0136045	3069	1726	6045	9658	5025	2148	1382	2012	1661	2209
Uspl1	0.482548	4.86699	16.8533	0.000628913	0.0136076	1578	827	4205	4696	2731	1556	1103	966	1106	1644
Fkbp15	-0.396115	6.20224	16.853	0.000628973	0.0136076	3007	1758	5999	8625	4276	4962	3783	2532	3659	5818
Gm38636	2.1036	-2.09953	16.8337	0.000632319	0.0136622	26	17	41	54	36	10	5	3	3	8
0610009L18Rik	0.823188	0.703868	16.7895	0.00064006	0.0138115	108	44	184	291	190	78	57	51	41	67
Scgb3a1	-0.832144	8.85515	16.773	0.00064297	0.0138404	9915	3710	18209	35500	18427	29629	12388	11249	16850	25073
Ccdc82	0.421374	5.54691	16.7722	0.00064312	0.0138404	3094	1721	6811	7283	4332	3092	2263	1565	1845	2942
Il13ra2	-3.01411	-0.29642	16.7645	0.000644473	0.0138404	0	1	7	11	2	14	9	46	7	16
B3gnt7	-2.0392	5.92791	16.7631	0.000644725	0.0138404	466	243	932	1441	856	2208	2342	994	2043	2896
Ints10	-0.239784	4.33023	16.7484	0.000647342	0.0138786	857	540	1840	2748	1392	1293	1095	806	971	1495
Bcl2l14	-0.708412	3.28338	16.7433	0.000648251	0.0138803	255	122	479	781	675	528	518	366	384	597
Ms4a4a	-1.30332	4.23792	16.7341	0.000649901	0.0138977	182	80	410	1495	308	712	627	535	535	791
Spag11b	-3.00354	1.6366	16.7243	0.000651668	0.0139176	39	16	64	141	42	264	438	7	391	416
Inhba	-2.24766	3.94473	16.7069	0.000654799	0.0139665	151	141	402	481	127	990	996	168	1041	1104
Glt28d2	0.815609	2.64684	16.701	0.000655871	0.0139715	410	294	930	1353	641	270	208	243	225	400
Psap	-1.36795	11.4081	16.6776	0.000660134	0.0140361	42666	23198	94283	160802	80628	154994	135256	57930	122306	186954
Mcoln2	-2.10329	2.19894	16.6751	0.000660591	0.0140361	58	17	48	104	101	302	205	99	134	250
Dennd5b	0.885505	4.9249	16.6531	0.000664621	0.0141037	2169	1519	6362	7561	2490	1579	1077	1349	1215	1562
Rnf138	0.467642	4.15611	16.6276	0.000669333	0.0141701	1150	570	2208	3035	1944	952	837	572	776	1060
Anapc4	-0.216796	5.76563	16.6198	0.000670768	0.0141701	2253	1335	4523	6774	4100	3394	2642	2023	2489	3940
Gusb	-1.03466	6.81589	16.6181	0.000671091	0.0141701	2530	1504	5250	9168	4707	7325	5695	3407	5057	9274
Ccr8	-1.36113	-0.422155	16.6177	0.000671155	0.0141701	16	9	12	43	19	25	44	33	24	42
Sh3pxd2b	-1.23295	6.32413	16.5998	0.000674496	0.014207	1730	1337	5163	6108	1988	6116	4364	2274	4726	8165
Mpped2	1.08004	1.31803	16.5992	0.00067461	0.014207	183	112	454	512	321	127	82	75	87	118
Igfbp6	0.898509	7.14583	16.5932	0.000675725	0.0142124	8424	5120	20577	32411	20388	6320	3793	6222	4540	7781
Kntc1	-1.19742	1.56681	16.5801	0.000678195	0.0142464	58	59	174	202	122	241	216	66	184	269
Gpr162	-1.46129	-0.612552	16.5737	0.000679395	0.0142536	17	9	26	44	27	61	48	20	51	47
E130307A14Rik	0.493645	2.28378	16.5654	0.00068096	0.0142684	312	169	550	805	569	318	212	175	168	266
Nsl1	-0.95194	0.919372	16.5519	0.000683515	0.014304	46	33	103	126	108	101	148	55	112	118
Atad5	-0.591276	1.96745	16.5313	0.000687429	0.0143678	128	91	305	375	213	271	259	118	202	271
Parvg	-1.28391	4.77496	16.5256	0.000688528	0.0143727	635	275	826	2092	1244	1984	1825	616	1352	2241
Grb7	-0.308222	5.38066	16.5155	0.000690459	0.014395	1623	854	3855	5272	2776	2728	2021	1616	1810	3152
Cdca8	-1.0964	2.2527	16.5099	0.00069153	0.0143992	86	70	245	331	176	292	293	92	243	359
Rrm2	-1.2997	3.80415	16.5037	0.000692733	0.0144063	264	160	612	854	494	904	913	272	676	1114
Matn4	-0.338723	5.95066	16.4958	0.00069425	0.0144125	2698	1396	6180	6678	3774	4151	3071	2407	2651	5204
Gpr68	-0.725894	2.47025	16.4931	0.000694768	0.0144125	199	66	353	436	316	400	258	249	216	338
Ecm2	1.11912	3.79412	16.479	0.000697504	0.0144513	1229	607	2300	3763	2097	825	367	606	437	673
Polr3c	-0.303506	4.76209	16.4723	0.000698806	0.0144602	1008	580	2155	3235	1778	1637	1294	1003	1175	1845
Ets2	0.653214	7.3268	16.4646	0.000700304	0.0144732	10796	6382	25478	31324	17385	9322	5324	6379	6649	10116
Bmp8a	-3.52088	0.478971	16.4531	0.000702545	0.0145015	5	5	17	23	4	63	112	12	76	151
Lysmd3	0.598351	4.52244	16.4324	0.000706614	0.0145616	1416	990	3559	4647	2212	1211	965	803	1009	1530
Procr	-0.868662	3.39254	16.4294	0.000707206	0.0145616	244	149	588	766	537	606	575	300	517	709
Ubox5	-0.301043	3.04194	16.4076	0.000711507	0.0146321	317	217	694	1092	538	529	417	344	375	624
Raet1d	-2.58126	-0.406027	16.4003	0.000712952	0.0146437	5	7	24	23	16	75	75	4	58	101
Pianp	-1.14744	1.46334	16.3801	0.000716987	0.0147084	55	30	88	174	100	144	114	89	137	152
A330032P22Rik	1.24502	-1.71576	16.3736	0.000718285	0.0147169	38	14	47	39	39	15	12	6	9	13
Cyp1a1	-3.67582	5.06323	16.3685	0.000719308	0.0147197	359	56	269	432	244	3763	2877	122	2880	3029
Fas	0.453263	5.47181	16.3566	0.000721708	0.0147507	2379	1392	5914	10107	3447	2516	2099	1525	1635	2532
Mill2	0.589874	4.92647	16.3456	0.000723918	0.0147566	2028	1003	4314	6733	3660	1942	1282	1251	1096	1804
Fam220a	0.410773	4.70741	16.3426	0.000724529	0.0147566	1212	772	2959	4695	2580	1217	1001	916	1061	1528
Gimap5	0.467171	3.95487	16.342	0.000724656	0.0147566	945	524	1983	3063	1978	957	646	652	619	1055
Gm35941	-4.03636	-0.861439	16.3295	0.00072719	0.0147901	0	0	2	8	1	20	50	1	19	20
Parp1	-0.238642	5.84563	16.3189	0.000729353	0.0148159	2439	1442	4520	7024	4271	3614	2750	2127	2795	4115
P2ry13	-1.48631	3.57793	16.3056	0.000732058	0.0148452	193	146	361	1115	298	819	704	260	656	1272
Csmd1	-1.16217	0.152794	16.3031	0.00073258	0.0148452	28	24	74	83	29	93	74	31	68	104
Gsap	-0.768111	6.53403	16.2687	0.000739652	0.0149624	3022	1718	5591	7722	4990	6675	6202	2640	4148	7090
4931408D14Rik	-1.37783	0.128361	16.2657	0.000740278	0.0149624	19	18	34	67	37	79	68	36	52	77
Adm	1.03095	2.00583	16.2572	0.00074204	0.0149624	285	116	458	571	901	151	122	153	128	190
Kcnma1	0.960971	0.421125	16.2512	0.000743302	0.0149624	89	56	245	303	194	101	41	43	44	65
Exo1	-0.875442	0.659878	16.2482	0.000743918	0.0149624	39	22	103	101	86	107	98	34	86	101
Gnpda1	-1.03394	4.85299	16.2419	0.000745235	0.0149624	588	366	1323	2412	1131	1721	1631	771	1297	2106
Slamf9	-0.819783	3.57118	16.2404	0.00074555	0.0149624	305	178	578	1033	760	701	730	380	558	886
Cacnb3	-0.409526	4.73574	16.2404	0.000745555	0.0149624	1028	573	2450	3032	1551	1835	1449	855	1377	1944
Lvrn	0.999693	-0.132761	16.2266	0.000748432	0.015002	72	47	115	145	117	40	26	23	41	46
Slc35b4	-0.28591	5.32784	16.2181	0.000750223	0.0150153	1589	1002	3494	5052	2388	2333	1786	1616	1960	3028
Lilrb4a	-2.46579	6.66186	16.2149	0.0007509	0.0150153	869	574	1274	3324	1094	7434	6823	1190	3692	7424
Lrp8	-1.2433	1.9022	16.2083	0.000752282	0.0150249	85	67	166	243	125	264	252	111	198	307
Mis18bp1	-1.13163	0.764086	16.1875	0.000756693	0.0150725	51	29	86	106	64	110	132	37	94	148
Igkv10-96	-3.27376	5.41241	16.1871	0.000756784	0.0150725	109	31	212	251	347	662	888	2875	242	285
Gm38933	-2.17602	-1.09921	16.1819	0.000757894	0.0150725	2	3	5	29	9	31	31	4	27	39
Sec1	-1.22685	2.21866	16.1764	0.000759046	0.0150725	72	34	178	340	176	261	257	109	218	270
Cd72	-1.21811	3.14036	16.1757	0.000759197	0.0150725	187	63	213	532	470	706	428	272	260	566
Tspan2	0.673451	7.58981	16.1506	0.000764573	0.0151611	12062	7340	31171	34500	20194	9973	6758	6566	7625	12257
Socs5	0.363494	5.61259	16.1369	0.000767528	0.0152016	2772	1548	6712	7888	4805	2800	1978	1889	2003	3282
Kynu	-2.14602	4.13897	16.1214	0.000770873	0.0152497	149	80	198	363	249	850	656	230	512	1015
Ctsh	-0.537519	8.96651	16.1121	0.000772901	0.0152602	13542	8782	33901	63498	30285	30723	26013	18780	21149	36614
Nkain4	0.737982	4.20158	16.1105	0.000773239	0.0152602	1025	578	2479	3686	2627	831	625	702	665	1044
Apobr	-0.977571	4.80132	16.1015	0.000775206	0.0152687	666	322	1152	3292	1101	1655	1461	903	1446	2161
Mvp	-0.381066	7.07016	16.0981	0.000775953	0.0152687	4805	2738	10906	15012	8100	8180	6019	4865	6336	9516
Birc3	-0.497806	5.94474	16.0959	0.000776422	0.0152687	2323	1447	4479	7635	3400	4555	3362	2027	3156	4879
Psd4	-0.50908	4.92906	16.0914	0.000777418	0.0152703	1137	545	1669	3488	1987	1982	1606	1105	1287	2158
Kctd16	2.05009	-2.04975	16.0694	0.000782248	0.0153436	22	18	25	50	42	5	3	3	5	12
Pld1	-0.395634	5.34922	16.066	0.000782995	0.0153436	1736	1084	3562	4614	2418	2764	2018	1420	2280	3543
Bsn	-1.51825	0.934277	16.0503	0.000786467	0.0153935	44	43	76	107	35	159	141	44	116	212
Cxcl16	-0.518759	6.84469	16.0453	0.000787589	0.0153973	3268	2095	9010	12643	6999	7650	5893	4097	4629	8591
Scn7a	0.905525	7.36883	16.0338	0.000790132	0.0154289	13361	8934	30605	28820	18817	8429	5141	6261	6917	10371
Hectd3	-0.280368	5.46734	16.0151	0.000794326	0.0154926	1915	1152	3678	5843	3306	3004	2374	1678	2249	3406
Bcl2a1a	-1.55974	4.00282	16.0081	0.000795883	0.0155048	239	116	532	814	472	872	1092	271	728	1108
Ccl8	-2.94435	5.8188	16.0024	0.000797166	0.0155116	108	38	199	356	213	313	326	2486	146	290
Cpne5	1.3131	2.33275	15.9982	0.000798112	0.0155119	369	232	520	994	536	85	97	227	131	123
Col24a1	-1.93266	-0.306315	15.9863	0.00080081	0.0155462	8	8	33	23	13	36	51	25	33	77
Brat1	-0.258619	4.29419	15.972	0.000804043	0.0155908	763	524	1672	2503	1335	1161	980	801	955	1397
Stc1	1.26423	2.39252	15.9067	0.00081905	0.0158461	405	235	1090	1304	842	344	147	138	158	264
Pigt	-0.275952	6.45219	15.9064	0.000819116	0.0158461	3263	1758	7436	9366	5476	4703	3681	3069	3963	5973
Nyx	0.984543	0.665071	15.9002	0.000820546	0.0158553	137	83	205	455	166	98	54	48	53	99
Cacng7	0.471378	1.65694	15.8768	0.000826002	0.0159283	192	107	407	556	305	176	135	118	129	168
Spry2	0.470498	5.04663	15.8746	0.000826537	0.0159283	1859	1031	4632	6227	3806	1841	1369	1307	1339	2100
Dph6	0.360239	3.69123	15.8689	0.000827856	0.0159283	788	446	1713	1960	1264	704	519	493	637	821
Rrm1	-0.33706	5.30904	15.8677	0.000828154	0.0159283	1480	857	3002	4522	2822	2367	2137	1265	1945	2726
Satb1	0.567772	3.54711	15.8023	0.000843662	0.0161594	908	326	1220	2539	1373	810	444	399	428	680
Slc35c2	-0.527283	5.11724	15.799	0.000844463	0.0161594	1147	609	2376	3684	2033	2161	1736	1142	1640	2426
Pik3cg	-0.95702	4.59182	15.796	0.000845165	0.0161594	632	325	1094	2808	1048	1712	1226	752	1326	2051
Fam13c	0.919448	3.53224	15.7957	0.000845257	0.0161594	944	570	1948	1997	1581	602	471	366	417	727
Gm20056	-2.85811	2.04212	15.7951	0.000845386	0.0161594	27	9	31	57	27	202	202	25	108	231
Nlrc4	-1.00857	1.82011	15.7926	0.000845995	0.0161594	112	52	164	330	174	253	239	130	167	306
Samhd1	-0.312043	7.7488	15.7876	0.000847184	0.0161635	8538	4641	17476	24061	13177	12734	9940	8022	9505	14886
Tsc22d1	0.417994	8.09585	15.78	0.000849021	0.01618	13618	7397	37118	54561	26594	15045	10468	11186	9691	16824
Rab11fip5	-0.368729	5.24657	15.775	0.000850238	0.0161823	1392	903	3122	4235	2449	2276	1791	1353	1971	2928
Cdh11	0.709939	5.76179	15.7715	0.000851087	0.0161823	3819	2308	7806	10791	6795	2690	1979	1923	2467	3685
Naip1	-1.8795	-0.205125	15.7611	0.000853594	0.0162115	5	5	12	39	12	56	30	12	28	42
AU040320	-0.317559	6.00916	15.7509	0.000856076	0.0162308	2513	1595	6389	7416	3763	4050	2924	2394	3367	5018
Mboat2	0.704996	2.4309	15.7469	0.000857062	0.0162308	286	217	778	1165	532	273	160	210	171	349
Pdgfc	-0.692813	2.40138	15.7449	0.000857541	0.0162308	168	109	276	525	300	290	306	214	248	416
Scamp2	-0.394633	6.29606	15.7139	0.000865159	0.0163564	2727	1462	5629	7847	4606	4294	3420	2674	3444	5210
Lama1	-1.72489	2.36674	15.6926	0.000870431	0.0164374	145	70	403	315	148	322	407	115	845	633
Gm31320	1.45079	0.834974	15.6615	0.000878175	0.0165649	176	59	243	380	341	30	29	67	60	93
Hsd17b4	-0.233185	7.192	15.6463	0.000881997	0.0166126	6122	3473	12503	19495	10969	8434	6911	5930	7512	10813
Ppp2r5a	0.268958	7.70484	15.6435	0.000882706	0.0166126	10852	6036	24218	33713	18463	12252	8344	7860	8403	12709
B4galnt2	-1.86777	-1.19598	15.6313	0.000885786	0.0166518	7	3	8	25	9	34	22	8	26	34
Tspan12	0.952551	5.6141	15.621	0.000888408	0.0166822	3898	2229	8164	11408	6263	2506	1655	1932	1702	2921
Ntf5	-0.402479	3.13592	15.612	0.000890689	0.0167062	295	182	746	1099	543	567	451	352	377	637
Scarb1	-0.408016	6.95035	15.59	0.000896312	0.0167927	4418	2601	10982	17279	8574	7883	7503	4238	6773	9859
Dcdc2a	1.10088	3.30159	15.5861	0.000897319	0.0167927	1043	416	2081	1680	1365	450	298	354	462	482
Ccnb1	-1.32377	2.20024	15.5767	0.000899728	0.0168189	85	76	209	307	166	358	336	78	247	441
Pitpnc1	0.648892	6.72025	15.5622	0.000903468	0.0168698	7387	4502	18394	19641	11342	5732	4065	3831	5230	6823
Rgs1	-1.59978	2.76624	15.5525	0.000905974	0.0168976	103	56	225	312	168	352	450	186	258	445
Def6	-0.566757	4.23948	15.5431	0.000908428	0.0169244	522	333	1175	2212	1070	1209	929	634	867	1275
Hip1r	-0.30239	6.55377	15.5313	0.000911507	0.0169464	4169	2366	8229	11002	6413	6520	4764	3658	4446	7173
Cxcl2	-1.81347	1.54533	15.5294	0.000912	0.0169464	87	55	72	110	44	257	278	50	186	318
Gm34836	-1.96147	-1.60088	15.5269	0.000912662	0.0169464	6	0	18	15	13	37	37	4	21	30
Tafa1	1.02376	0.632904	15.5032	0.000918892	0.017043	125	55	255	370	140	71	28	60	47	87
Mier3	0.510369	4.2625	15.4885	0.000922762	0.0170928	1167	759	2992	3057	1691	1092	806	674	789	1152
Zfp36	0.498127	6.93765	15.4853	0.000923628	0.0170928	7141	3014	12440	24406	13887	6192	4418	4197	4175	7954
Ulbp1	-1.40742	1.72809	15.4771	0.000925792	0.0171138	76	56	172	260	105	280	261	62	213	400
Tom1	-0.413631	4.59035	15.4644	0.000929163	0.017157	871	573	1739	2693	1486	1430	1175	896	1145	1866
AU022793	-2.39448	1.53605	15.4534	0.000932111	0.0171924	27	20	59	53	42	209	220	43	121	171
Chaf1b	-0.992198	2.50418	15.448	0.000933566	0.0172001	130	68	185	352	326	322	356	145	249	330
LOC118568626	-4.40694	0.115586	15.444	0.000934639	0.0172009	3	0	2	3	2	51	29	4	25	55
Gm41914	-1.67649	-0.969197	15.4352	0.000937004	0.0172044	18	5	13	42	12	58	45	17	25	49
Zfp326	0.332191	4.40553	15.4291	0.000938665	0.0172044	1220	798	2771	3247	1648	1225	964	832	830	1273
Ebf1	0.772766	3.33489	15.4224	0.000940449	0.0172044	806	376	1530	1911	1176	663	283	360	375	584
Arrdc3	0.646372	6.84326	15.4221	0.000940534	0.0172044	7648	4803	17030	24755	11397	6222	4671	4267	4607	7340
Nek6	-0.865102	6.03365	15.4162	0.000942147	0.0172044	1597	1065	3862	5565	2610	3904	3547	1971	2999	5007
Plcb2	-1.58475	5.54766	15.415	0.000942473	0.0172044	1028	519	1412	2223	1313	3618	3206	798	2611	3573
Nup107	-0.268087	4.19563	15.4118	0.000943322	0.0172044	800	487	1430	2202	1433	1197	952	706	952	1305
Pphln1	0.411024	5.53859	15.4087	0.000944169	0.0172044	2848	1665	6131	7445	4826	2531	2126	1612	2097	3068
Tmem47	0.977742	4.60017	15.4071	0.00094461	0.0172044	1773	1043	4465	5146	2701	1202	725	929	825	1242
Marcks	0.618055	7.613	15.405	0.000945174	0.0172044	10114	6275	31444	45658	13946	10235	6578	7658	6706	10481
Ifi30	-1.05794	7.85561	15.3852	0.000950594	0.0172842	3864	1947	7846	16607	7203	10751	8806	7790	7196	12278
Mmp14	-0.411827	6.68034	15.3756	0.000953226	0.017294	3415	2026	8904	9625	6215	5985	4284	3757	4554	7789
Sbspon	1.02706	0.8068	15.375	0.000953396	0.017294	114	82	227	374	297	84	35	78	75	70
Glb1	-0.534218	5.12261	15.3682	0.000955252	0.017294	1052	637	2330	3343	2059	2090	1562	1086	1601	2620
Irs3	0.51139	1.16391	15.3681	0.000955293	0.017294	118	81	345	429	183	123	72	73	108	139
Gm19439	0.377372	2.45729	15.3547	0.000958981	0.0173419	279	190	610	933	525	309	233	200	207	319
Col22a1	-1.01826	-0.923424	15.3224	0.000967957	0.0174842	7	10	44	28	12	30	26	20	19	41
Ercc6l	-0.79157	1.29829	15.3188	0.000968952	0.0174842	79	50	133	232	131	175	177	78	98	208
Tmcc2	0.789408	7.27955	15.312	0.000970873	0.0174999	9627	5921	30868	38399	15865	8411	4746	6823	6033	9299
Fastkd5	0.32715	2.97787	15.2973	0.000974997	0.0175374	406	224	920	1235	777	406	364	259	318	472
Muc5ac	-2.39483	4.6898	15.2936	0.000976027	0.0175374	134	68	214	166	155	208	153	1519	211	261
Ints8	0.328572	5.20459	15.291	0.000976761	0.0175374	2231	1255	5038	6235	3351	2165	1584	1545	1609	2452
Gm364	-5.07556	-1.65822	15.2877	0.000977716	0.0175374	0	1	0	0	1	19	10	1	13	27
Sncaip	0.64549	1.57452	15.2859	0.000978224	0.0175374	222	109	412	498	392	174	130	98	97	213
Hrob	-1.31248	-0.169762	15.2684	0.000983179	0.0175887	26	6	41	44	21	74	50	19	43	43
Tifa	-0.7491	3.84188	15.2683	0.000983202	0.0175887	355	202	722	1466	786	880	844	406	615	956
Yae1d1	0.368694	4.54043	15.2562	0.000986641	0.0176313	1312	776	2981	4228	2252	1206	922	1020	983	1552
Usp3	-0.276038	5.12058	15.2503	0.00098833	0.0176424	1405	846	2779	4641	2623	2298	1884	1205	1697	2604
Fbxo11	0.335821	6.37309	15.2466	0.000989382	0.0176424	4983	2858	11811	14485	7738	5135	3653	3173	3982	5532
Higd1b	0.576969	3.47508	15.2348	0.000992775	0.0176839	679	297	1341	2325	1390	636	494	366	348	684
Rnaset2b	-0.437432	3.85598	15.2311	0.000993851	0.0176842	524	238	1059	1848	1045	907	787	551	692	1002
Nupl2	-0.454286	2.36323	15.2151	0.000998442	0.0177366	174	122	379	583	318	354	254	166	281	370
Irgm1	-0.60438	5.75858	15.2134	0.000998932	0.0177366	1585	749	3522	6151	2908	2965	2196	2903	2194	3132
Elac2	-0.253788	4.47108	15.1997	0.00100291	0.0177693	884	609	1834	2674	1389	1337	1017	856	1112	1525
Ctps	-0.763214	6.28305	15.1978	0.00100348	0.0177693	2106	1375	4744	6192	3306	4730	4441	2291	3057	5648
Pole	-0.74375	1.92363	15.1929	0.00100489	0.0177693	107	73	231	291	195	242	218	110	177	277
Spp1	-2.78313	9.49247	15.1904	0.00100562	0.0177693	3635	2055	11110	17870	5858	42401	41772	6068	26306	56566
Nhlrc3	-0.6366	3.69099	15.1831	0.00100776	0.0177693	452	322	1069	1395	705	926	757	421	811	1212
Fez1	0.819768	0.437543	15.1821	0.00100805	0.0177693	82	52	133	271	160	69	39	51	35	63
Medag	0.537828	4.06173	15.1814	0.00100825	0.0177693	932	635	2299	3804	1816	1011	662	777	612	984
Spry4	0.60707	4.34214	15.1765	0.00100969	0.0177759	1149	612	3091	3777	2306	1094	792	698	726	1201
Dtx3l	-0.481768	5.65755	15.1569	0.00101544	0.0178525	2083	1156	4612	6262	2768	3457	2431	2426	2849	3932
Gask1a	0.660182	2.88673	15.1501	0.00101745	0.0178525	479	306	1081	1552	798	381	260	337	298	418
Ydjc	-0.851135	1.25937	15.1482	0.001018	0.0178525	55	25	110	180	110	113	127	68	97	136
Tcaim	0.285659	3.54878	15.1471	0.00101834	0.0178525	614	384	1469	1887	981	656	489	476	472	730
Abcf1	-0.211702	6.58422	15.1054	0.00103075	0.0180512	3701	2383	8543	11809	6234	5775	4369	3579	4394	6468
Ihh	0.879387	-1.35687	15.0989	0.00103268	0.018066	18	13	39	75	43	13	9	11	11	21
Mtss2	0.708686	6.22484	15.0904	0.00103526	0.0180857	5103	2845	12730	17632	8414	4052	2435	3454	3157	4561
Ptdss2	-0.262507	4.44214	15.0834	0.00103737	0.0180857	900	502	1940	3139	1599	1413	1132	829	1138	1614
Cldn5	0.742672	8.62246	15.0809	0.00103812	0.0180857	21732	10899	54096	90023	47661	18154	10622	18479	12070	19539
C6	-0.368543	6.11734	15.0808	0.00103816	0.0180857	2584	1696	5480	8220	3774	4522	3399	2512	2819	5425
Dok1	-0.371492	4.49448	15.0745	0.00104005	0.0180996	761	412	1791	2595	1659	1480	1088	838	1007	1476
Nln	-0.455763	4.83278	15.0555	0.00104583	0.0181813	1066	632	2210	3057	1792	1780	1568	952	1447	2216
Gm6377	-0.812282	0.211303	15.0195	0.00105684	0.0183472	41	17	84	156	52	93	82	40	68	91
Matk	-1.51413	1.49049	15.0171	0.00105758	0.0183472	36	18	53	84	76	138	136	69	70	97
Hs6st1	-0.313926	5.85026	15.0058	0.00106106	0.0183769	2374	1395	5612	6381	3471	3620	2666	2296	2938	4212
Capn9	-5.35103	1.72016	15.0044	0.0010615	0.0183769	4	2	0	3	4	5	3	297	3	6
Gatm	-1.31499	3.91129	14.9997	0.00106298	0.0183777	158	113	356	486	308	429	426	557	335	487
Sod2	-0.489052	7.20187	14.9971	0.00106376	0.0183777	4643	3001	10828	16066	8544	9643	7772	4532	6730	10628
Slc38a10	-0.286149	7.30503	14.9421	0.001081	0.0186562	6751	3927	14061	20850	10882	9877	7278	6555	8440	12537
F2rl2	-0.715861	1.48796	14.9302	0.00108477	0.0187019	95	42	185	323	161	210	135	109	111	286
Adamts5	0.626587	3.71202	14.9208	0.00108773	0.0187259	946	551	1761	2028	1431	691	483	470	571	768
Rad51ap1	-1.36496	0.741595	14.9187	0.00108842	0.0187259	30	28	66	90	68	121	140	30	91	129
Tfeb	-0.379709	4.93871	14.882	0.00110016	0.018891	1078	603	2351	3827	1858	2023	1494	1017	1388	2106
Man2b1	-0.666484	7.3418	14.8816	0.00110028	0.018891	5003	2774	9886	16950	8510	10101	7828	5210	7762	13469
Tmem104	-0.583567	5.15775	14.8726	0.00110321	0.0189058	1170	742	2782	3432	1645	2343	1659	1165	1731	2887
Sphkap	1.6819	-0.895994	14.8719	0.00110342	0.0189058	49	41	92	125	92	23	13	17	14	19
Plin2	-1.30025	8.51823	14.861	0.00110694	0.0189282	6417	3545	14027	26892	12187	22689	21977	8002	18317	25429
Chaf1a	-0.607403	3.24155	14.8592	0.00110755	0.0189282	352	188	592	734	534	585	541	306	462	625
Cthrc1	0.961901	1.58505	14.8574	0.00110814	0.0189282	224	91	414	754	469	122	109	117	105	153
Gm13546	-1.11467	1.03914	14.8501	0.0011105	0.0189491	37	43	101	190	37	100	135	60	123	151
Serpina10	-1.53381	1.03067	14.8459	0.00111188	0.0189531	18	15	39	54	59	87	82	81	32	70
Lrrk2	-0.69189	7.85235	14.8325	0.00111624	0.019008	7903	5279	20959	24888	8145	16201	10508	11309	12939	19393
Gm11816	1.50605	-0.627785	14.8271	0.00111801	0.0190188	54	43	87	155	141	41	17	15	20	25
Sema4a	-0.576315	6.09122	14.7852	0.00113186	0.0192246	2091	1041	3326	6966	3557	3570	3084	2359	2728	4329
Sntg2	0.82574	0.152049	14.7835	0.00113242	0.0192246	93	39	133	241	147	51	50	42	30	66
Sh3gl2	1.0317	1.43345	14.7732	0.00113584	0.019263	238	108	473	487	401	125	105	102	83	135
Tfdp1	-0.294981	5.12142	14.7637	0.00113901	0.0192971	1354	890	3214	4358	2207	2223	1934	1266	1515	2743
Cmtm8	0.379268	5.11645	14.7545	0.0011421	0.0193297	1779	900	3775	5762	3658	1719	1257	1438	1238	1960
Haspin	-0.905959	1.07368	14.7413	0.00114654	0.0193852	61	25	118	168	99	140	115	58	106	152
Pigo	-0.293275	3.81369	14.724	0.00115241	0.0194646	605	365	1194	1459	844	920	700	546	624	923
1810013L24Rik	0.316414	5.92517	14.7051	0.00115884	0.019529	3171	1926	8782	9921	4724	3388	2668	2194	2641	3684
Dnajb5	0.452778	4.58476	14.704	0.00115919	0.019529	1277	868	3380	4348	1829	1406	851	1018	839	1331
Ly9	-1.40044	4.30607	14.6991	0.00116089	0.019529	352	111	442	1106	790	1263	922	459	792	1271
Htr4	-1.65809	-1.49034	14.6984	0.00116112	0.019529	11	4	18	21	17	37	29	6	42	40
Rbpj	-0.278061	6.03867	14.6922	0.00116326	0.019529	2735	1680	5695	7747	4328	4177	3169	2620	3186	4627
Hmmr	-1.36897	1.85127	14.6896	0.00116414	0.019529	91	63	141	219	136	274	278	64	233	369
Card11	-0.933837	4.88996	14.6887	0.00116444	0.019529	1074	492	1243	2321	1471	1953	1847	904	1703	2318
Gm12250	-1.03282	3.12748	14.676	0.00116881	0.0195825	272	77	417	1188	340	570	474	595	448	471
TrnM	1.39478	3.73683	14.67	0.00117089	0.0195976	1027	491	3496	4245	1516	544	254	590	348	626
Pask	-0.616654	1.40325	14.6357	0.00118279	0.019777	94	51	200	206	149	178	137	75	132	219
Pstpip2	-0.551873	3.69481	14.5943	0.00119735	0.0200003	483	264	753	1672	811	853	801	413	647	1066
Dpp3	-0.411709	5.85603	14.5886	0.00119935	0.0200136	1963	1191	3917	6279	3932	3281	2744	2119	2652	4165
Syt7	-0.372293	5.46173	14.5839	0.00120103	0.0200161	1793	1108	3819	6363	2760	2759	2295	1881	2563	3521
Ppp6r1	-0.230225	7.39541	14.5792	0.0012027	0.0200161	7326	4281	15187	22798	11574	10770	8012	6538	8423	12970
Cideb	-1.23547	2.32345	14.5781	0.00120311	0.0200161	86	46	177	225	150	204	228	102	241	287
Myo15	-0.930473	0.439005	14.5718	0.00120536	0.0200335	43	28	60	106	67	101	88	32	83	105
Aurkb	-1.10028	2.31627	14.5656	0.00120755	0.0200499	112	62	227	391	193	324	321	92	235	406
Krt222	1.05946	-0.574956	14.5544	0.00121155	0.0200837	53	20	86	116	84	28	16	22	16	31
Hgfac	-0.626396	2.10059	14.5532	0.001212	0.0200837	118	66	211	318	196	233	179	150	134	234
Ptk2b	-0.557403	5.83833	14.545	0.00121493	0.0201122	1994	957	3297	6526	3787	3751	3035	1816	2688	4393
Hilpda	0.745406	5.99694	14.5335	0.00121908	0.0201541	3716	1666	7547	14041	9757	3248	2075	2727	2050	3040
Dlgap5	-1.26586	1.51368	14.5313	0.00121988	0.0201541	56	50	114	201	94	180	219	48	167	235
Cox4i2	0.660616	4.93487	14.5181	0.00122468	0.0202095	1684	714	3859	6569	4059	1653	1068	1081	1053	1553
Gdpd1	-0.298808	5.74113	14.5154	0.00122566	0.0202095	1939	1225	4970	7064	3339	3557	2567	1880	2596	3921
Ms4a14	-1.71434	0.231337	14.5097	0.00122771	0.0202222	24	11	49	38	16	96	76	26	44	81
C1rl	-0.663339	4.03311	14.5065	0.00122887	0.0202222	495	320	892	1575	932	932	783	541	930	1221
Ica1l	0.692895	-0.893706	14.4957	0.00123284	0.0202675	29	14	92	88	50	26	19	14	21	25
Ctsz	-1.46247	8.90113	14.4506	0.00124945	0.0205203	6299	3310	12959	22265	12263	23858	20452	10295	17148	28892
2610307P16Rik	0.950165	0.784844	14.4357	0.00125498	0.0205908	157	66	404	308	193	80	63	64	83	83
LOC115488151	-2.49791	-1.69422	14.4321	0.00125632	0.0205925	1	1	14	12	3	23	36	4	16	28
Ranbp17	0.815857	-0.224059	14.4284	0.00125773	0.0205953	48	34	124	166	120	49	35	20	30	50
Ccdc86	-0.738201	4.05057	14.4084	0.00126523	0.0206978	540	270	1010	1538	872	1010	942	510	835	1333
Irx5	-0.37307	5.00015	14.3916	0.00127156	0.0207809	1409	749	3180	3847	2361	2160	1702	1399	1738	2758
1700066B19Rik	-1.25143	0.210002	14.3702	0.00127968	0.0208603	18	16	23	41	32	56	38	43	34	52
Shisa6	1.61337	-0.548358	14.37	0.00127978	0.0208603	55	33	179	226	89	22	19	26	20	24
Klra4	1.38311	0.539926	14.3689	0.00128018	0.0208603	129	32	158	553	305	52	39	41	40	95
LOC118567872	0.877722	0.723254	14.3583	0.00128422	0.0209057	119	39	227	306	236	64	60	54	52	85
Mreg	-2.02422	4.56151	14.3382	0.00129193	0.0210106	255	273	500	544	378	1619	1442	269	979	2018
Ism2	1.33776	-0.830696	14.3303	0.001295	0.02104	41	27	110	165	59	14	16	27	16	20
Gm33144	-2.24978	-0.287575	14.3222	0.00129813	0.0210512	12	11	15	27	7	69	53	6	43	100
Dusp10	0.520612	2.84048	14.321	0.00129861	0.0210512	346	264	941	1049	764	375	229	271	226	466
Mcm7	-0.408735	4.98187	14.3187	0.00129949	0.0210512	1147	699	2196	3569	1996	2041	1713	1034	1386	2247
Tspan32	-1.04818	3.33204	14.3128	0.00130177	0.0210608	227	102	363	668	470	581	522	318	417	589
Sirpa	-1.04757	8.01955	14.3106	0.00130262	0.0210608	5850	3423	11720	20465	9279	14766	14376	6780	12337	19496
Me2	-0.239168	5.66091	14.3051	0.00130476	0.021075	2183	1304	4672	6466	3515	3032	2620	1900	2708	3704
Sgo2a	-0.75296	1.68011	14.2962	0.00130824	0.0211107	116	64	249	222	166	201	208	100	202	234
Dcn	0.83809	6.92731	14.286	0.00131225	0.0211382	8166	5279	16653	28934	17832	7192	4168	4366	4605	7506
Tmem131l	-0.348948	4.88247	14.2847	0.00131275	0.0211382	1265	676	2078	3300	2069	1975	1593	1036	1357	2052
Map3k20	0.536699	5.93742	14.2819	0.00131385	0.0211382	3786	2667	9103	11089	5144	3635	2413	2290	2446	3820
Naa40	-0.311398	4.60928	14.2786	0.00131515	0.0211382	1036	561	2098	2571	1694	1571	1282	900	1160	1654
Retsat	-0.380546	4.87279	14.2757	0.0013163	0.0211382	1091	656	2009	3787	2151	1706	1355	1199	1631	2167
Pla2g4a	-0.345516	4.86577	14.2611	0.00132204	0.0211681	1110	603	2281	3388	2019	1571	1446	1178	1316	2160
Washc2	-0.274385	6.29218	14.2564	0.00132388	0.0211681	3326	2073	7193	9726	5081	5444	3831	2853	3844	6111
Cttnbp2	1.33381	1.99467	14.2556	0.00132421	0.0211681	477	258	826	677	565	151	120	139	157	234
Trim14	-0.322706	4.67258	14.2549	0.00132447	0.0211681	1060	548	2193	3365	1526	1621	1200	1125	1193	1716
Avpr1a	2.03132	0.531714	14.2528	0.00132534	0.0211681	163	64	211	311	336	25	6	87	15	26
Rarres2	0.575927	6.33836	14.2516	0.00132579	0.0211681	4042	2294	9952	17088	10958	3945	3021	3207	3088	4742
Dusp3	0.396741	7.89239	14.238	0.00133122	0.0212344	13186	7834	34809	47040	21182	13943	9193	9811	10115	15877
TrnE	2.73177	-1.82608	14.2128	0.00134128	0.0213631	64	26	60	15	14	8	6	1	4	5
Vac14	-0.412257	5.21445	14.2083	0.00134311	0.0213631	1284	897	2725	4351	1980	2273	1867	1306	1691	2701
Hoxb3os	0.872177	-0.65756	14.2082	0.00134314	0.0213631	56	24	73	112	89	41	24	16	21	32
BC028528	0.505886	5.93115	14.202	0.00134563	0.0213716	3285	1826	7893	12216	7440	3476	3032	2226	2081	3415
Golm2	0.822714	6.07188	14.2005	0.00134624	0.0213716	5356	2997	11500	12928	8605	3252	2511	2564	2903	4289
Traf1	-0.39458	5.47953	14.1894	0.00135071	0.0214202	1892	959	3763	5719	3179	3545	2699	1608	1908	3535
Fanci	-1.22309	0.932307	14.1865	0.00135188	0.0214202	35	34	73	122	82	150	133	38	100	143
Gm47815	-1.76356	1.55091	14.1719	0.00135784	0.0214942	50	32	73	87	72	189	190	46	153	218
Ighv5-17	-4.70773	3.78224	14.1603	0.00136256	0.0215442	23	14	41	93	83	109	42	2926	70	102
Grn	-0.929952	8.69198	14.1578	0.00136359	0.0215442	9407	5301	23203	30749	16779	25969	19577	9992	18753	31921
Stk32c	-0.915437	0.692977	14.1335	0.00137356	0.0216379	54	15	98	144	78	111	91	64	78	112
Cadm2	1.45547	0.262527	14.1301	0.00137497	0.0216379	113	79	233	272	196	57	35	41	36	53
Slc17a5	-0.340414	4.56537	14.13	0.00137503	0.0216379	948	543	2013	2637	1665	1495	1282	779	1129	1892
Rnaset2a	-0.585964	4.59894	14.1281	0.00137579	0.0216379	669	368	1535	2761	1464	1454	1227	845	1135	1586
Ceacam15	-2.55579	-1.90137	14.1275	0.00137602	0.0216379	3	0	4	7	3	17	21	0	13	16
Ucp2	-0.40479	9.51058	14.1047	0.00138551	0.0217648	22862	13074	55132	92043	42777	42709	35164	24912	32435	49396
Arhgap28	0.777891	4.16504	14.0913	0.0013911	0.0217648	1131	722	3589	4292	1469	840	550	705	819	1084
Washc5	-0.338947	5.89503	14.0911	0.00139118	0.0217648	2500	1573	5076	6919	3918	3942	2886	2074	3186	5040
Ntrk3	0.833463	1.04243	14.0842	0.00139408	0.0217648	139	99	245	384	162	127	55	80	59	68
Scin	-3.05282	3.53843	14.0819	0.00139501	0.0217648	51	37	54	103	67	79	75	1192	63	89
Lipg	0.853824	5.47686	14.0814	0.00139523	0.0217648	2828	1823	8074	11701	5168	2322	1298	2104	1753	2391
Timeless	-0.384222	4.16925	14.0803	0.00139572	0.0217648	734	428	1747	2254	1219	1361	1110	683	935	1286
Asf1b	-0.911243	2.54529	14.0791	0.0013962	0.0217648	134	90	297	453	271	367	372	114	268	436
Tmem175	-0.270275	4.34631	14.0781	0.00139662	0.0217648	806	441	1730	2483	1462	1308	1040	686	932	1441
Acp2	-0.569668	6.24861	14.0768	0.00139718	0.0217648	2450	1437	5567	6960	4076	4607	3655	2366	3678	5878
Ighv2-2	-3.00629	2.02944	14.0665	0.00140151	0.0218106	6	3	10	47	18	113	62	126	25	42
Tuba1c	-0.597235	5.76825	14.0636	0.00140274	0.0218106	1265	848	3347	5569	2753	2936	2435	1880	2079	3579
Clcn5	-0.56278	4.48246	14.0591	0.00140464	0.0218148	718	536	1786	2014	955	1337	1077	758	1132	1737
Tfpi	0.427522	4.91637	14.0566	0.00140569	0.0218148	1642	976	4227	5597	3242	1535	1263	1207	1420	1851
Casp9	-0.320615	5.07549	14.0537	0.00140694	0.0218148	1372	796	2697	4035	2305	2318	1643	1166	1642	2498
Rap2b	-0.771909	5.17659	14.0382	0.0014135	0.021886	934	552	2045	3228	1744	2256	1796	1050	1650	2637
Gm12992	0.41097	1.77055	14.0367	0.00141416	0.021886	196	90	337	551	320	170	132	115	107	204
Gal3st1	-0.403317	3.75481	14.0257	0.00141886	0.0219182	499	270	988	1640	841	886	649	533	563	959
Dscaml1	-0.881455	-0.325764	14.0254	0.00141898	0.0219182	24	8	51	61	34	60	33	22	33	68
Lamp3	-0.284395	9.82528	14.0225	0.0014202	0.0219182	35752	21844	77714	118128	60029	53750	43152	35624	43020	71357
Mcm4	-0.304538	5.04634	14.0131	0.00142424	0.0219601	1286	736	2515	3649	2324	1956	1753	1108	1513	2215
Agbl3	0.563048	1.98934	14.0044	0.00142799	0.0219941	286	164	457	596	553	239	214	129	159	223
Orm2	-3.62702	2.63096	14.0019	0.00142908	0.0219941	16	33	32	15	10	236	369	31	232	359
Lypd6b	-0.698221	3.38512	13.9781	0.00143935	0.0221317	268	250	936	1330	472	840	586	426	568	918
Ifit3	-1.20054	6.28635	13.9671	0.00144415	0.0221481	1410	796	3577	4507	2989	3971	2998	5343	2393	3596
Gm5431	-1.19473	2.68272	13.961	0.00144683	0.0221481	124	78	240	396	171	202	191	512	199	270
Dbnl	-0.34308	7.02308	13.9585	0.0014479	0.0221481	4646	2548	9268	17144	9170	7683	6210	5235	5780	8969
Gm34751	-0.603713	3.67285	13.958	0.00144811	0.0221481	441	246	873	1293	430	773	610	557	471	816
Adam15	-0.316303	7.31684	13.956	0.00144902	0.0221481	5931	3244	14551	21336	9157	9218	7653	6444	7037	11596
Gfod1	0.691873	4.79119	13.9554	0.00144927	0.0221481	2068	1276	4671	5596	2626	1402	1019	994	1387	1848
Lefty1	-0.716031	1.68467	13.9543	0.00144974	0.0221481	86	47	169	307	212	199	205	105	135	209
Ung	-1.04473	2.00397	13.938	0.00145692	0.0222254	74	45	131	218	156	221	183	91	140	232
Phf11a	-1.24132	-0.120317	13.9367	0.00145747	0.0222254	20	3	32	77	32	41	64	35	36	42
Hcls1	-0.872832	6.07149	13.9327	0.00145922	0.0222317	1639	739	2461	7870	3221	3913	3530	2218	2937	4717
Xk	0.928118	1.51344	13.9293	0.00146075	0.0222347	215	131	503	558	261	161	90	103	103	117
Rab19	-0.557866	3.12786	13.8747	0.0014851	0.0225699	277	135	553	874	628	520	453	319	365	669
1700022N22Rik	-1.17576	-1.02453	13.8738	0.00148548	0.0225699	13	7	13	20	28	24	26	22	27	30
5031425E22Rik	0.476567	3.62144	13.8637	0.00149003	0.0226183	877	376	1485	1866	1485	832	557	404	466	680
Vps35l	-0.288663	5.92215	13.8496	0.00149641	0.0226762	2343	1320	4901	7383	4181	3716	2849	2175	2842	4307
Sox12	-0.534328	3.33604	13.8493	0.00149657	0.0226762	373	178	807	1129	702	710	560	392	496	793
Kcng1	-1.3393	-0.248742	13.8417	0.00150001	0.0227077	12	12	52	68	25	61	65	25	56	54
Pld3	-1.45901	8.1667	13.8363	0.00150249	0.0227244	4327	2383	8789	13342	7223	16786	12148	5631	10884	21005
Npc1	-0.498374	7.32807	13.8317	0.00150457	0.0227244	5822	3853	15002	17541	8223	11265	7236	5715	8979	14306
Vps18	-0.511281	5.31762	13.829	0.00150579	0.0227244	1325	787	3049	4449	2204	2467	1940	1330	2113	2963
Elk1	-0.425657	4.18651	13.8268	0.0015068	0.0227244	641	393	1419	2546	1078	1114	890	706	931	1482
Zfp560	0.335306	2.60801	13.8243	0.00150795	0.0227244	320	208	708	996	621	320	296	215	273	361
Pik3r6	-0.747545	3.3516	13.8158	0.00151183	0.0227623	386	190	578	1053	502	725	652	349	506	788
Ddx52	-0.292124	4.87047	13.7927	0.00152249	0.0229021	1126	742	2230	3570	2194	1941	1430	1148	1447	1954
Tmem269	0.768105	-1.07577	13.7842	0.00152643	0.0229331	30	19	80	62	49	27	12	15	18	24
Lasp1	-0.323695	8.24701	13.7818	0.00152755	0.0229331	11839	6564	30654	34699	17922	18248	13537	11726	14965	23554
Foxq1	0.517382	3.74221	13.7793	0.00152869	0.0229331	813	415	1543	2408	1453	766	480	496	506	725
Triqk	0.553717	1.74903	13.7717	0.00153223	0.0229655	212	98	386	610	494	166	164	109	143	201
Mief2	-0.335759	4.05115	13.7646	0.00153556	0.0229664	660	348	1477	1974	1069	1180	899	625	688	1098
H2bc21	0.433056	3.40489	13.7644	0.00153563	0.0229664	608	274	1168	1904	1212	576	446	402	378	592
Igkv3-2	-3.57943	2.65032	13.7627	0.00153643	0.0229664	25	8	14	96	88	253	55	742	337	86
Mcoln3	-1.87082	5.34289	13.7541	0.00154048	0.0230063	538	351	955	1598	727	2777	1825	651	1828	3682
Gm32618	0.691306	0.130916	13.7482	0.00154325	0.023027	78	33	184	206	139	78	42	43	37	51
Ankrd34b	-2.352	-1.26198	13.7439	0.00154526	0.0230363	4	4	21	17	12	39	44	1	36	85
Spc25	-1.09534	1.96926	13.719	0.00155701	0.0231907	90	43	202	263	138	230	234	92	175	289
Shcbp1	-1.24853	1.04997	13.7025	0.00156485	0.0232533	40	36	90	139	75	145	167	31	92	197
Prune2	-1.30121	3.65935	13.702	0.00156508	0.0232533	202	207	417	601	306	757	607	323	463	985
Ttyh2	-1.40047	4.88184	13.6968	0.0015676	0.0232533	569	330	1097	1598	843	1912	1552	611	1482	2431
Mtfr1	0.272939	4.98126	13.6959	0.00156803	0.0232533	1544	984	3683	5306	2997	1747	1344	1191	1395	1968
Rc3h2	0.527194	5.30954	13.6955	0.0015682	0.0232533	2504	1536	6545	5731	3125	2292	1600	1273	1657	2262
Dffa	-0.280985	4.26219	13.6824	0.0015745	0.0233259	718	475	1717	2262	1215	1260	980	650	894	1306
Espn	0.653665	2.7369	13.6732	0.00157893	0.0233615	521	263	925	1100	824	371	242	245	294	416
Plekhf1	0.632781	2.92679	13.6715	0.00157971	0.0233615	458	195	840	1713	814	410	284	262	266	338
Galnt6	-1.15223	5.15176	13.66	0.00158529	0.0234232	904	412	1288	2022	1292	2451	1572	942	1421	2807
Cfp	-1.00266	5.20736	13.6562	0.00158711	0.0234292	632	361	1239	3879	1069	1910	1809	1117	1262	2168
Naa16	0.520061	3.66734	13.6502	0.00159006	0.0234519	773	401	1922	1967	1132	679	512	424	469	726
Ipo5	-0.236987	6.68528	13.6274	0.00160115	0.0235946	3908	2522	9251	12880	7092	6346	5158	3657	4874	7170
Dock3	-2.69843	0.63956	13.6206	0.00160447	0.0236147	10	10	17	37	20	171	70	9	65	136
Adora2b	-0.526329	4.66463	13.6188	0.00160535	0.0236147	693	392	1835	2519	1300	1292	1030	1170	837	1646
Lrrc4c	1.17021	-0.169154	13.6002	0.00161452	0.0237286	85	29	149	178	149	49	37	23	22	42
Pak1	-0.290604	4.57566	13.5824	0.00162334	0.0238372	1052	530	2020	3172	1838	1560	1203	879	1165	2057
Supv3l1	-0.305149	3.78336	13.5691	0.00162997	0.0239112	490	308	1166	1838	950	836	675	504	679	1022
Gm36377	1.01877	-0.0697997	13.5665	0.00163125	0.0239112	48	47	156	219	126	35	26	21	36	77
Bambi	0.707037	4.28588	13.5582	0.00163543	0.0239512	1189	595	2823	4247	3034	1013	734	837	765	1094
Ear2	-0.823421	6.85411	13.5393	0.00164491	0.0240689	2924	1339	4752	9355	5888	4515	6082	4403	4888	6611
Klri2	0.980586	0.775897	13.5317	0.00164872	0.0241035	149	43	190	622	234	61	72	61	55	115
Tmigd3	-1.41733	0.534928	13.5268	0.00165123	0.024119	17	14	52	55	38	81	89	23	52	68
Bach2os	-2.28906	-1.44199	13.5192	0.0016551	0.0241459	1	3	16	5	4	37	21	8	18	12
Tmem229b	-0.349332	4.69069	13.516	0.0016567	0.0241459	1090	500	2024	3235	2009	1605	1284	1074	1335	1864
Tnfrsf13b	-0.843523	3.30866	13.5146	0.00165742	0.0241459	280	105	363	856	714	732	565	308	444	602
Csf2ra	-1.44712	5.99933	13.5063	0.00166165	0.0241862	1417	665	1848	3298	1809	4460	3985	1312	2717	4685
Ighv2-9-1	-3.78317	1.65821	13.4689	0.00168082	0.0244439	1	2	24	24	16	95	165	94	39	143
Masp1	0.783756	2.14495	13.4579	0.00168652	0.0244967	237	154	600	879	468	198	94	188	151	208
Rnase2b	-2.90242	1.65211	13.4562	0.0016874	0.0244967	8	12	6	15	10	82	73	17	28	132
Prmt8	-0.440977	4.72835	13.432	0.00170002	0.0246584	914	504	2206	3424	1467	1725	1278	1053	1214	1908
Tceanc2	-0.222543	4.55204	13.4281	0.00170206	0.0246666	922	590	2207	3220	1674	1478	1155	952	1097	1747
Trf	-0.396556	9.281	13.417	0.0017079	0.0247296	21320	12452	47053	77647	44240	34280	31658	22585	33053	46207
Fam178b	0.829318	0.955824	13.4069	0.00171318	0.024776	134	43	203	312	242	76	57	53	72	75
Epor	-0.587799	1.66982	13.403	0.00171525	0.024776	94	59	186	289	254	228	181	88	157	231
Tex11	-0.883664	1.95384	13.4024	0.00171557	0.024776	104	50	217	464	257	375	248	142	171	301
Syde1	0.442437	5.62253	13.3965	0.00171868	0.0247993	2969	1678	7468	8442	4596	3052	1833	2023	1978	3061
Rapgef3	0.650862	5.56634	13.3872	0.00172364	0.0248321	3277	2054	8463	9445	3598	3099	1849	1929	1729	2478
Vill	-0.354592	4.27257	13.3866	0.00172394	0.0248321	806	457	1434	2133	1409	1226	1036	743	1003	1277
Cd209g	1.42263	-1.2079	13.3744	0.00173043	0.0249041	35	28	50	104	52	23	14	6	8	21
Cstdc2	0.895632	3.71956	13.366	0.00173491	0.0249428	964	493	2142	3149	1803	708	387	564	488	713
Fmo1	0.868261	7.87379	13.3631	0.00173648	0.0249428	16856	9154	33588	47155	34761	13086	8237	9359	7440	12093
Fxr1	0.334268	6.37658	13.3591	0.00173861	0.0249428	3960	2933	10633	15650	6004	4403	3397	3231	3392	5151
Rmi2	-0.966189	0.615132	13.3506	0.00174322	0.0249428	26	23	70	74	82	103	85	48	50	81
TrnT	1.14479	0.642814	13.35	0.00174353	0.0249428	113	35	238	428	184	71	38	33	47	84
AI662270	-1.25329	4.50654	13.3435	0.001747	0.0249428	356	167	550	1322	689	984	1045	620	765	1122
Mlkl	-0.459315	3.32787	13.3426	0.00174748	0.0249428	342	193	787	1022	601	627	507	359	457	666
Pde5a	0.851106	7.01105	13.3394	0.00174924	0.0249428	10134	6008	24665	28368	13949	7248	4166	5112	5472	8032
Zfp672	0.307343	4.40094	13.3328	0.00175281	0.0249428	1131	668	2404	3537	1926	1176	864	855	803	1335
Ighg2c	-5.49561	8.24332	13.331	0.00175375	0.0249428	13	9	22	1349	30	1579	2106	16263	177	820
Gm11837	0.720592	0.100274	13.3279	0.00175547	0.0249428	66	40	170	225	106	56	32	48	32	64
Prim2	-0.490936	3.06376	13.3268	0.00175605	0.0249428	287	163	583	915	493	487	510	290	357	559
Il9r	-1.29891	0.722781	13.3226	0.00175833	0.0249428	49	15	44	106	62	174	107	40	47	101
Plekhd1	0.485606	4.3852	13.3193	0.00176013	0.0249428	1485	832	2702	3511	2042	1273	867	897	738	1330
Cblc	-0.618823	3.76643	13.319	0.00176029	0.0249428	456	206	716	1129	842	820	654	450	565	935
Zfp317	0.307634	4.15135	13.3144	0.00176279	0.0249428	1105	647	2395	2841	1646	1126	908	639	797	1180
Igkv19-93	-1.92578	4.95545	13.3133	0.00176339	0.0249428	183	76	264	900	728	980	875	1402	565	726
Ankub1	-0.936709	-0.34712	13.3101	0.00176512	0.0249428	21	19	43	37	41	57	54	34	34	45
Slc1a1	-0.398224	5.363	13.3089	0.0017658	0.0249428	1568	982	3852	4301	2081	2466	1839	1406	2205	3334
Tspan11	-0.551991	7.0758	13.3087	0.00176588	0.0249428	4227	2747	13013	17400	5981	9137	6340	5956	6184	11893
Orm1	-3.11062	4.46226	13.3084	0.00176606	0.0249428	72	99	121	289	105	940	1362	108	759	1164
Pars2	-0.346225	2.05263	13.3078	0.00176641	0.0249428	162	87	306	549	281	253	211	150	197	314
Ighv1-64	-2.84287	3.77518	13.3056	0.0017676	0.0249428	26	10	45	143	94	139	99	584	150	228
Gm38733	1.13417	0.382138	13.2936	0.00177416	0.0250142	68	19	130	155	168	37	28	24	29	37
Aacs	0.433963	5.3717	13.2869	0.00177785	0.0250256	2086	1448	3856	6684	3714	1947	1289	1573	1436	2457
Slc12a9	-0.345541	3.94496	13.2866	0.00177798	0.0250256	633	329	1192	1675	1040	940	805	543	776	988
Hck	-0.446134	5.66001	13.2831	0.00177993	0.0250319	1982	1044	3710	5519	4008	3234	2977	1560	2540	4464
Akap6	1.18916	2.14182	13.2748	0.00178448	0.0250746	391	306	815	764	336	211	133	154	126	207
Nrarp	0.64323	5.85872	13.2625	0.00179132	0.0251496	3231	1800	10448	10233	7224	2868	2760	2327	2023	2971
Gucy1b1	0.768824	6.23072	13.245	0.00180102	0.0252461	5495	2775	11743	17667	9841	4523	3037	2775	2890	4387
Gadd45b	-0.323858	5.98781	13.2447	0.00180123	0.0252461	2427	1368	4891	7733	4644	4315	3138	2346	2805	4483
Amph	0.796554	3.2659	13.2383	0.00180478	0.0252746	579	336	1489	2624	1060	416	282	448	401	497
Coq10b	0.382124	5.30712	13.2278	0.00181066	0.025326	1740	1099	5421	7000	4096	2180	1883	1214	1586	2308
Gins2	-1.12505	1.83311	13.2263	0.0018115	0.025326	93	38	139	234	167	226	244	90	160	247
Tal2	-1.60414	-1.59713	13.2052	0.00182338	0.0254217	7	7	9	18	10	33	23	4	21	36
Klhdc4	-1.06729	6.12713	13.2047	0.0018237	0.0254217	1579	917	3190	4842	2506	4263	3758	1878	3143	4979
Eif2b2	-0.27622	5.18085	13.1987	0.00182706	0.0254217	1412	781	2814	4894	2670	2129	1822	1416	1670	2594
Slc35d3	1.21577	-0.318794	13.1984	0.00182723	0.0254217	72	34	129	131	132	27	28	37	16	33
Iglv1	-2.53198	5.14897	13.1984	0.00182725	0.0254217	181	87	131	588	357	426	2423	844	231	804
Zscan30	0.519717	0.889971	13.1979	0.00182751	0.0254217	129	75	248	352	223	118	87	66	82	124
Klhl36	-0.371438	3.25364	13.191	0.00183142	0.0254548	404	197	689	1242	761	668	477	343	534	729
Efcab2	0.405146	3.37329	13.1849	0.00183492	0.0254821	678	361	1358	1681	1038	621	428	396	443	680
E2f7	-0.67113	1.57137	13.1793	0.00183811	0.0255051	80	63	334	287	117	200	166	103	168	262
Tmprss4	-0.471955	5.49583	13.1699	0.00184346	0.025558	1351	810	2415	4090	2665	2329	1768	1749	1775	2604
Dock10	-0.827833	6.07729	13.1669	0.00184521	0.025561	2321	1382	4061	5882	3253	5317	4240	1857	3694	5714
Ighv1-55	-2.15145	3.02186	13.1572	0.00185078	0.0256166	25	30	33	199	135	239	503	141	97	136
Ighv1-53	-2.44979	3.36258	13.1545	0.0018523	0.0256166	43	8	34	110	153	405	106	148	371	175
Ncapd2	-0.594295	4.03689	13.1391	0.00186123	0.0257016	573	327	1043	1544	948	1103	1002	445	737	1253
Slc35f6	-0.538061	5.39418	13.1385	0.00186154	0.0257016	1225	779	2891	4309	2269	2546	1919	1342	1894	3070
Tppp3	0.468063	8.4647	13.1323	0.00186517	0.0257303	19975	10535	40223	63008	42843	18652	13287	13445	14149	21735
Cpt1a	-0.462615	7.26846	13.1081	0.00187925	0.0258826	6243	3440	14725	20267	9366	11148	8051	6041	9443	12818
Cd300c2	-1.14685	4.58388	13.108	0.00187932	0.0258826	467	229	946	2367	1089	1670	1572	498	1145	1952
Slamf8	-1.07079	2.23904	13.099	0.0018846	0.0259171	82	34	149	394	188	182	228	216	154	224
Unc45b	0.556614	5.30515	13.0968	0.00188589	0.0259171	2407	1299	5361	7037	3833	2274	1278	1687	1403	1969
Sgcb	0.328064	4.8329	13.0953	0.00188675	0.0259171	1371	890	3618	4996	2760	1592	1246	1036	1224	1744
Morc4	0.677373	2.94748	13.0926	0.00188832	0.0259171	433	335	1318	1681	587	379	229	340	315	435
Ap1m1	-0.274178	5.80095	13.0904	0.00188961	0.0259171	2114	1352	4454	7718	3809	3467	2780	2217	2536	4008
Ticam2	-1.07184	3.21423	13.0803	0.0018956	0.0259602	244	122	307	730	425	567	490	301	456	726
Ttk	-1.00991	0.519636	13.0798	0.00189587	0.0259602	31	30	81	127	48	111	87	26	79	133
Mtx3	0.481675	3.34789	13.064	0.00190526	0.0260673	786	405	1471	1513	890	669	544	333	427	517
Prune1	-0.25319	5.13282	13.0585	0.00190853	0.0260811	1331	780	3020	4190	2458	2222	1714	1157	1499	2570
Mapk11	-0.542466	3.91338	13.057	0.00190941	0.0260811	491	326	1215	1514	831	1201	909	447	610	1090
Nes	0.680838	7.31623	13.0486	0.00191444	0.0261253	10704	6247	29046	33362	15097	8624	5072	7544	6299	9367
Iqgap1	-0.38803	9.64216	13.0463	0.00191578	0.0261253	32592	20535	67303	100186	48444	51711	39940	30610	43085	67725
Adamts7	-0.674612	0.874432	13.0403	0.00191935	0.0261525	65	45	176	176	100	188	119	53	111	139
Fut7	-1.0158	0.508187	13.0341	0.00192311	0.0261823	31	21	77	189	89	113	134	32	89	127
Tank	-0.337185	4.77273	13.0252	0.00192842	0.0262332	1172	651	2448	3599	1826	1801	1513	1059	1356	2221
Slc10a3	-0.294988	3.92235	13.0168	0.00193351	0.0262809	575	349	1185	1950	1014	844	679	608	732	1128
Gm15867	1.29996	-1.51716	13.0006	0.00194333	0.0263928	31	13	40	63	45	13	7	12	7	13
Zfp503	-0.610905	5.9861	12.9972	0.0019454	0.0263994	2252	1266	6157	6983	3962	4804	3208	2849	3810	5413
Mx1	-1.13968	1.56917	12.9869	0.00195168	0.026463	65	38	79	201	100	174	109	190	73	128
Pnpla7	-1.23717	5.33448	12.9773	0.00195751	0.0264727	816	531	1443	2887	1217	2567	2234	982	1934	3032
Myo3b	-0.977035	-0.233925	12.977	0.00195771	0.0264727	30	10	63	64	53	71	79	22	50	60
Ddx42	-0.181679	6.21423	12.977	0.00195773	0.0264727	3369	1998	6907	9263	5536	4892	3672	2980	3511	5292
Ccdc125	-0.505093	2.89386	12.9753	0.00195876	0.0264727	324	149	496	672	522	543	418	248	344	566
Igkv12-41	-5.26812	4.04498	12.97	0.00196198	0.0264947	21	8	30	69	89	66	37	3877	32	44
Efhd2	-0.531092	7.38152	12.9671	0.00196377	0.0264974	4686	2574	11133	20582	9626	9840	7874	6635	6877	11125
H2-DMa	-0.615386	6.27315	12.9576	0.00196965	0.0265551	2296	956	4227	8462	5056	4347	4139	2812	3288	4983
Zmynd11	0.375123	7.05487	12.9517	0.00197324	0.0265774	8036	4800	18061	23658	12180	7903	5865	5053	5881	8850
Aspn	1.01064	3.61478	12.9484	0.00197528	0.0265774	680	628	2109	2788	1431	669	364	459	301	672
Tmem88	0.712735	3.44262	12.9471	0.00197609	0.0265774	632	304	1322	1784	1572	514	394	431	322	494
Lbr	0.461315	5.97654	12.9304	0.00198648	0.0266815	3554	1906	7635	13331	6918	3365	2618	2545	2607	3723
Synj2bp	0.29565	5.82468	12.927	0.0019886	0.0266815	3052	1830	7540	9530	4968	3098	2515	2137	2530	3781
Naga	-0.401315	6.44662	12.9241	0.00199037	0.0266815	3122	1487	6155	9286	6131	4929	4214	2948	3978	6097
Myof	-0.562855	7.86222	12.924	0.00199045	0.0266815	8446	5644	16662	20425	11086	15795	9726	8111	11578	19603
Lpxn	-1.26789	3.8343	12.9192	0.00199343	0.0266815	253	93	297	953	489	826	637	418	455	744
Zfp821	0.364999	3.58871	12.9192	0.00199346	0.0266815	686	375	1701	1938	1123	709	488	419	519	800
Dhx58	-0.974159	3.80568	12.9123	0.00199773	0.0267071	319	130	484	1043	598	591	496	831	462	604
Adcy8	0.845521	4.39864	12.911	0.00199858	0.0267071	1782	917	3459	4855	2666	1199	690	813	977	1265
Irf5	-0.556629	5.06822	12.904	0.00200298	0.0267344	1051	512	1688	4191	2273	2037	1834	1238	1493	2151
Tspyl3	-0.418027	2.79192	12.9026	0.00200383	0.0267344	265	128	498	751	507	435	365	251	297	523
Srp72	-0.222765	6.60706	12.8997	0.00200566	0.0267373	3809	2462	8505	12398	6806	5716	4490	3898	4577	7032
Foxa2	-0.315336	5.79335	12.8963	0.00200782	0.0267446	2262	1295	5148	7287	4080	3501	2683	2245	2974	4665
H2-M2	-1.80216	3.28442	12.8827	0.00201642	0.0268113	91	23	103	115	97	185	202	218	146	267
Fcrlb	-1.5982	1.05355	12.8822	0.00201668	0.0268113	22	17	40	62	25	90	75	47	50	84
Ddias	-0.922728	0.547799	12.8781	0.00201932	0.0268113	37	30	84	119	79	107	92	45	78	130
Ccdc88b	-0.848586	4.36987	12.8773	0.00201984	0.0268113	732	351	1106	1977	793	1610	1257	722	918	1411
Ifnar2	-0.397505	6.52994	12.8711	0.00202377	0.0268113	3170	1638	7293	11549	6603	5870	4847	2990	4553	6650
Nr4a2	0.594768	3.0951	12.8652	0.00202749	0.0268113	602	325	1516	1844	1127	516	432	327	410	591
Gm29863	1.1646	-1.52655	12.8651	0.00202758	0.0268113	23	13	42	73	38	9	8	10	15	10
Oplah	-0.290435	5.65235	12.865	0.00202763	0.0268113	2102	1202	4389	6177	3409	3411	2472	1834	2526	3598
Cst8	1.97528	1.53212	12.8648	0.00202775	0.0268113	276	134	583	1201	735	74	51	137	67	90
Riox2	-0.367329	4.42802	12.8625	0.00202919	0.0268113	708	481	1582	2254	1431	1253	1072	686	972	1522
Lhfp	0.604221	7.10078	12.8604	0.00203055	0.0268113	8615	4817	22736	30822	15918	8213	5211	5662	5647	9236
Klre1	1.05478	0.64786	12.8534	0.00203504	0.0268353	115	39	164	508	220	60	54	60	46	66
Abat	0.747462	2.61149	12.8513	0.00203637	0.0268353	401	230	900	1298	695	289	184	256	216	390
Colgalt1	-0.507449	7.30297	12.848	0.00203847	0.0268353	5251	3097	12121	18176	9896	10442	8822	4945	7672	12582
Dennd2a	0.397683	4.65137	12.8475	0.00203882	0.0268353	1372	820	3666	5039	1992	1586	986	897	1004	1695
Gm28856	-1.60968	-1.30791	12.82	0.0020565	0.0270331	8	5	23	17	8	51	33	14	12	17
Rab32	-1.01937	5.26085	12.8191	0.00205709	0.0270331	831	499	1706	4253	1545	2292	2491	1005	1818	3308
Tyw1	-0.24922	4.1559	12.8075	0.00206458	0.0270932	720	409	1536	2224	1324	1136	797	633	921	1311
Gm9947	0.789786	-0.522798	12.807	0.00206493	0.0270932	44	34	89	115	83	33	19	25	30	37
Kcne4	0.659793	2.36467	12.8038	0.00206702	0.0270993	338	147	636	1030	770	280	212	162	176	359
Lat2	-1.15773	3.79124	12.7842	0.00207977	0.027245	269	109	389	977	678	987	806	349	446	822
Slc5a3	0.954526	4.29795	12.7709	0.0020885	0.027323	1183	952	4383	3805	1110	814	439	797	728	962
Slc39a1	-0.432153	6.94879	12.7702	0.00208901	0.027323	3973	2210	9300	14912	7744	7289	6258	4177	5356	9218
Usp30	-0.241955	4.46799	12.7553	0.0020988	0.0274294	964	550	2235	2829	1497	1444	1118	843	1189	1587
Syt9	0.902509	0.171789	12.7389	0.00210972	0.0275505	79	43	165	229	164	56	44	34	43	58
Filip1	0.537986	4.19312	12.7363	0.00211142	0.0275511	1105	676	2474	2521	1721	857	573	716	697	1103
Klhl38	-1.00401	2.66991	12.731	0.00211499	0.0275611	208	164	486	649	255	594	420	213	495	713
Myo6	0.504347	6.3587	12.7281	0.00211689	0.0275611	5621	3143	10651	12935	9518	4742	3313	2831	3728	5482
Marcksl1	-0.506157	5.05237	12.7277	0.00211716	0.0275611	995	444	2033	3692	2048	1882	1611	1101	1305	2144
Mapk8	0.24425	4.04584	12.7111	0.00212827	0.0276718	933	539	2067	2352	1501	1029	766	582	751	1020
Vgll3	0.835443	4.4065	12.7087	0.00212988	0.0276718	1649	857	3463	4645	2628	999	635	852	953	1316
Rnf11	0.36486	6.77559	12.7076	0.00213065	0.0276718	5726	3430	14686	20612	10048	6068	4765	3876	4639	7282
Rps6ka4	-0.235167	5.6955	12.6983	0.00213688	0.0277234	2031	1298	4731	6607	3731	3275	2564	2009	2478	3688
Gap43	0.87554	3.71623	12.6967	0.00213795	0.0277234	760	453	2533	2992	1669	555	363	556	420	911
Gm36117	-0.70948	1.33124	12.6394	0.00217706	0.0282086	78	55	200	201	95	191	169	72	101	172
Ighv1-76	-2.35704	2.70946	12.6315	0.00218254	0.0282575	60	22	30	213	45	239	112	230	389	122
Purg	0.492069	2.4002	12.624	0.00218776	0.028303	373	188	758	930	503	355	254	189	193	300
Foxm1	-0.737026	2.501	12.6093	0.00219793	0.028384	196	122	482	524	234	432	371	143	313	507
Spi1	-1.1495	6.40637	12.6057	0.00220043	0.028384	1498	729	2347	8843	3040	4663	4616	2440	3514	5828
Septin7	0.316517	7.61515	12.6056	0.00220055	0.028384	9890	6046	24996	35700	18319	10749	8975	7013	8159	13197
Tnfrsf12a	0.671699	4.4074	12.6048	0.00220106	0.028384	1130	511	2935	4345	2685	948	782	868	568	1193
Rnf146	0.282693	5.68692	12.6027	0.00220254	0.028384	2764	1623	6630	8505	4707	3108	2197	2020	2218	3239
Tmem19	-0.2364	5.06423	12.589	0.00221215	0.0284647	1349	682	2784	3918	2417	1896	1526	1259	1500	2256
Spg7	-0.182179	5.55424	12.5888	0.00221223	0.0284647	1869	1140	4340	6260	3307	2975	2249	1710	2065	3373
Plbd2	-0.287393	6.19945	12.5834	0.00221609	0.0284725	2845	1648	6199	9022	5142	4745	3413	2571	3518	5476
Cggbp1	0.329884	6.95532	12.5809	0.00221782	0.0284725	6301	3988	16553	21296	10781	6892	5147	4531	5318	7975
Adrb2	0.58598	5.64283	12.5807	0.00221797	0.0284725	3082	1853	6938	9215	5445	3422	2023	1654	1874	2592
Arntl	1.27775	4.02175	12.5643	0.00222953	0.0285639	1484	935	2683	3378	2029	328	209	1056	386	817
Fam217a	0.773384	-1.06975	12.5635	0.00223011	0.0285639	30	16	58	91	33	19	16	19	12	17
Lacc1	-0.792689	3.13346	12.5627	0.00223067	0.0285639	256	171	511	684	452	632	553	215	412	676
Enpp1	-1.01241	3.93324	12.559	0.00223326	0.0285639	367	213	621	949	466	770	654	457	701	988
Gm5148	0.601265	0.698412	12.5579	0.00223404	0.0285639	107	55	193	280	179	99	67	51	42	102
Efhd1	1.13112	-0.238248	12.556	0.00223539	0.0285639	57	35	85	203	115	35	20	34	23	29
Casp7	-0.287676	4.77162	12.5527	0.00223776	0.0285722	1129	619	2250	3328	2095	1712	1472	934	1382	2004
C530043A13Rik	1.23542	0.879454	12.55	0.0022397	0.028575	217	81	264	308	310	101	58	75	54	56
Ntn5	-1.03149	1.43084	12.5382	0.00224812	0.0286425	60	33	119	181	114	190	149	64	140	129
Sirpb1c	-1.388	4.18282	12.5377	0.00224843	0.0286425	285	136	418	1632	545	1139	1018	368	738	1435
Gja5	0.727739	5.32351	12.5331	0.00225172	0.0286625	2596	1284	5511	6159	5372	1984	1130	1625	1316	2203
Rgs17	0.936745	-0.0543971	12.5279	0.00225542	0.0286877	55	39	204	221	82	57	25	28	41	43
Capg	-1.17589	7.03618	12.5174	0.00226299	0.028762	2256	1488	3952	8707	5092	7425	7015	3117	5174	8945
Kcnh4	-1.47103	0.405793	12.5081	0.00226967	0.0288248	49	22	27	68	35	74	126	28	89	109
Chid1	-0.425621	5.20605	12.5018	0.00227422	0.0288606	1128	678	2530	4269	2062	1946	1608	1388	1607	2393
Flvcr2	-0.72722	4.49073	12.4956	0.00227873	0.0288957	897	501	1732	2125	1031	1599	1256	637	1462	2268
Gdf5	-0.78434	-0.177856	12.474	0.0022945	0.0290735	20	11	55	64	51	68	46	28	27	56
Ggps1	0.310848	5.30538	12.467	0.00229962	0.0291163	2206	1296	5540	7073	3686	2432	1802	1478	1799	2699
Tnfaip8	-0.481574	5.44557	12.4575	0.00230656	0.029162	1301	659	2530	4776	2654	2388	1960	1515	1777	2705
Ctla2b	0.688403	3.78826	12.4569	0.00230702	0.029162	791	485	2271	3563	1203	755	494	555	519	754
Cnn3	0.410319	7.2889	12.4546	0.00230871	0.029162	8135	4508	21839	31012	16035	9114	5943	6460	6151	10002
Dmac2	-0.349696	4.08509	12.4513	0.00231111	0.029162	674	355	1340	2026	1098	1130	911	581	802	1092
Dhx16	-0.261048	5.69028	12.4501	0.002312	0.029162	2418	1333	4649	6004	3431	3457	2682	2019	2479	3681
Smc2	-0.421081	4.01211	12.4438	0.00231662	0.0291886	596	432	1477	1849	965	1020	1053	516	879	1261
Zfp959	0.319234	3.00801	12.4425	0.00231761	0.0291886	438	257	956	1317	809	479	350	322	342	451
Ints13	0.239917	4.61505	12.4344	0.00232364	0.0292254	1328	760	2695	3855	2202	1303	1108	1000	999	1527
Efnb2	0.879742	7.56069	12.4338	0.00232405	0.0292254	14122	9200	35310	41464	22671	11270	5505	7949	7208	11854
Srsf10	0.288795	6.44061	12.4297	0.00232708	0.0292414	4769	3007	11599	13100	6750	5000	3992	3287	3413	5481
Fam118a	0.35564	3.52307	12.4151	0.00233792	0.0293555	682	305	1247	1930	1275	725	496	399	479	617
Tmeff1	0.62422	4.58632	12.4082	0.0023431	0.0293886	1510	876	3534	4976	2918	1326	981	945	943	1490
Shisal1	0.768788	1.55819	12.4068	0.00234419	0.0293886	221	130	408	497	295	145	97	115	103	158
Cldnd1	0.289563	5.6052	12.4045	0.00234586	0.0293886	2221	1481	5899	8710	4193	2545	2075	1780	2033	3062
Gch1	-0.608212	5.16225	12.3942	0.00235361	0.0294635	1022	591	2657	3878	2026	2266	1989	1239	1646	2526
Parp8	-0.42515	4.06043	12.3794	0.00236474	0.0295805	780	385	1328	2165	1041	1343	1018	519	834	1392
Cebpd	0.584514	6.90094	12.3753	0.00236787	0.0295974	7025	3133	12957	31088	13373	7213	5237	4198	4039	5974
Il12rb1	-0.867374	0.787421	12.3677	0.00237366	0.0296476	42	18	82	157	73	98	97	81	45	84
Cdkn1c	0.775003	5.07601	12.3638	0.00237658	0.0296547	2193	1104	5399	8560	4622	1957	1133	1623	1129	1823
Slc41a2	-0.765912	4.39442	12.3607	0.00237895	0.0296547	549	407	1550	1409	669	1224	768	735	917	1736
Sf3b2	-0.165622	7.92137	12.3599	0.00237958	0.0296547	10199	5870	22114	32250	17886	15515	11182	9146	11130	17010
Vars2	-0.341802	4.96837	12.3528	0.00238498	0.0296876	1343	736	2394	3113	1805	1909	1536	1108	1349	2234
Arhgef9	0.692984	1.92789	12.3517	0.00238579	0.0296876	304	144	579	672	442	232	166	114	151	230
Klf3	0.703427	7.31115	12.3481	0.00238852	0.0296994	10254	7314	29730	35162	12414	8521	6074	6747	6315	9267
Kbtbd8	0.523229	1.61128	12.3438	0.00239187	0.0297189	179	105	443	548	307	161	141	103	132	163
Fgd6	-0.382189	5.50543	12.3404	0.00239447	0.029729	2016	1263	3909	4863	2484	3277	2355	1666	2372	3396
Igkv1-117	-3.74829	5.38592	12.3365	0.00239742	0.0297434	122	25	62	452	402	578	482	5234	173	574
Gal	0.966965	0.447416	12.3331	0.00240007	0.0297541	118	73	239	457	255	112	57	42	59	111
Oxa1l	-0.191939	5.37071	12.3109	0.00241718	0.0299439	1672	901	3492	5201	3112	2527	1903	1506	1818	2813
Il21r	-0.935678	3.43832	12.3051	0.0024217	0.0299775	249	96	405	806	577	735	497	474	304	502
Ctsa	-0.999351	8.15244	12.2937	0.00243049	0.030064	5971	3309	11901	20599	11734	16644	13534	6841	12146	20285
Hes2	1.66184	1.11006	12.287	0.00243573	0.0301064	201	75	283	542	538	50	39	97	47	82
Gpr157	-0.733607	3.50206	12.2837	0.00243833	0.0301162	316	202	752	908	469	759	609	311	508	752
Kifc1	-1.11986	1.98462	12.2741	0.00244585	0.0301866	103	55	182	292	164	283	279	83	181	345
Eif2ak2	-0.507267	5.07544	12.2685	0.00245024	0.030201	1340	847	2776	3445	2008	2002	1606	1917	1850	2340
Prom1	-0.502765	5.79775	12.2675	0.00245101	0.030201	2150	1179	5267	5164	3006	3737	2902	2054	2869	4242
Rgs19	-0.524677	4.68091	12.2657	0.00245246	0.030201	813	466	1690	3230	1374	1510	1360	902	1175	1827
Irf8	-0.558328	5.77361	12.2614	0.00245581	0.03022	2013	692	3143	6971	3911	3413	2958	2252	2495	3825
Postn	0.679161	7.54686	12.258	0.00245849	0.0302305	10905	6569	32353	40126	17597	9380	5456	8616	6710	10891
Ighv1-85	-5.68857	2.65893	12.2537	0.00246192	0.0302504	10	3	6	23	18	27	28	1469	2	50
Pole2	-0.776356	1.66111	12.2504	0.00246455	0.0302513	100	48	158	245	168	179	228	89	119	207
Kif11	-0.820576	2.8899	12.249	0.00246564	0.0302513	213	137	512	668	369	547	510	163	387	634
Lin9	-0.51267	2.49003	12.2442	0.00246942	0.0302693	198	133	454	647	382	430	356	176	316	425
Olfm4	-1.70471	0.851158	12.2418	0.00247137	0.0302693	10	7	28	141	28	50	104	29	78	101
Rnf144b	-0.334354	5.7778	12.2382	0.00247423	0.0302693	2101	1422	5408	6384	3315	3520	2629	2133	2909	4251
Poc1a	-0.372726	2.758	12.238	0.00247438	0.0302693	254	149	555	730	486	432	381	223	337	476
Ehf	-0.642628	6.1481	12.2345	0.00247712	0.0302805	2399	2072	4994	5152	3558	4949	3607	2687	3793	5839
Lpar4	1.25873	0.228332	12.231	0.00247991	0.0302924	92	69	201	235	161	54	33	39	25	70
Igkv15-103	-5.16442	5.64819	12.2287	0.0024818	0.0302933	23	37	116	135	235	398	173	9057	32	80
Gdf15	-2.7321	4.06337	12.219	0.00248948	0.0303648	96	56	332	416	156	1075	1019	131	839	1368
Slc36a1	-0.899969	5.00459	12.2025	0.00250277	0.0305045	984	562	1856	2138	1092	2237	1683	866	1486	2445
Gga2	-0.414321	5.33618	12.1884	0.00251414	0.0305914	1428	771	2756	4408	2724	2659	2081	1355	1722	2631
Arl15	0.47168	5.35342	12.1877	0.00251468	0.0305914	2352	1485	6539	7484	4447	2307	1867	1391	1982	2787
Ap2a1	-0.25165	6.39069	12.1868	0.00251542	0.0305914	3474	2065	7336	10163	5437	5254	3670	3197	4035	6162
Chst1	0.610815	4.3524	12.1845	0.00251734	0.0305924	1262	682	3423	3490	2009	1140	611	880	676	1257
Fah	0.439613	4.13438	12.1817	0.00251956	0.030597	928	500	1873	2777	1609	810	566	697	532	1036
Gm16201	-0.650138	0.656539	12.1625	0.0025352	0.0307645	41	17	95	136	74	65	82	57	56	85
Wt1	0.998842	1.87666	12.1552	0.0025412	0.0307968	255	162	606	701	506	103	83	152	154	230
St6galnac2	-0.312266	5.86543	12.1547	0.00254156	0.0307968	2206	1244	5242	6207	3444	3268	2781	2454	2425	3714
Foxa3	-1.39659	0.858404	12.1471	0.00254781	0.0308501	28	5	46	51	42	41	36	113	32	40
Meis3	-0.572668	3.15222	12.1408	0.00255302	0.0308906	304	141	682	867	548	622	506	295	387	622
Slc35e2	0.461641	3.82371	12.1353	0.0025575	0.0309206	898	577	2107	2037	1035	786	568	521	587	823
Ntpcr	-0.611511	3.4525	12.132	0.00256027	0.0309206	370	143	623	1136	825	735	608	396	489	753
Gm32117	-4.25606	-2.00569	12.131	0.00256107	0.0309206	0	0	0	2	0	11	8	5	0	10
Dnpep	-0.395993	5.73003	12.1219	0.00256857	0.0309886	1623	1001	3666	6247	3158	2894	2360	2175	2047	3396
Ncapg	-1.02257	1.64108	12.1163	0.00257324	0.0310224	67	54	184	188	141	231	217	59	152	233
Cercam	-0.436662	2.90788	12.1073	0.00258076	0.0310906	238	158	486	727	471	421	316	300	315	504
Bag5	0.331504	5.17372	12.099	0.00258764	0.0311372	2112	1141	4699	6178	3629	2137	1449	1534	1603	2313
8030453O22Rik	-1.23226	-0.271033	12.098	0.00258853	0.0311372	18	10	34	48	31	64	34	27	33	69
Pcyox1	-0.421979	7.13484	12.0959	0.00259024	0.0311372	5151	3152	11388	17100	9191	9641	7382	4477	6847	12168
Gm7932	-0.713786	0.426123	12.0888	0.00259622	0.0311608	37	24	94	118	53	84	62	45	69	86
Idi1	0.466264	4.66235	12.0877	0.0025971	0.0311608	1273	870	2425	4042	2441	1063	902	986	804	1485
Fbxo30	0.47965	4.69408	12.0854	0.00259909	0.0311608	1592	1044	3862	4719	2154	1540	1103	874	1218	1556
Bbox1	0.774699	1.51333	12.0843	0.00260002	0.0311608	175	81	372	524	416	143	94	110	89	138
Ccdc96	-0.496391	3.06763	12.0824	0.00260157	0.0311608	376	146	770	887	591	513	428	391	526	625
Tpst1	0.280408	4.86931	12.0762	0.00260676	0.0312004	1457	855	3750	4825	2709	1657	1203	1130	1272	1799
Lims1	0.52098	6.91669	12.0737	0.00260889	0.0312036	7667	4766	18510	23118	11637	6690	5045	4207	5619	8326
Cd36	0.444124	10.2017	12.0616	0.00261916	0.0312851	66548	38873	150005	233386	127571	59614	45288	46405	55478	77545
Sfrp1	-0.427315	5.19825	12.0608	0.0026198	0.0312851	1241	838	3100	3728	2060	1860	1637	1505	1793	2870
Ighv1-19	-4.59545	2.66016	12.059	0.00262136	0.0312851	19	8	14	39	56	76	139	1475	27	40
Pirb	-1.25306	5.64449	12.052	0.00262728	0.0313334	934	458	1121	4467	1311	2954	2710	1183	1852	3305
Zyx	0.399212	7.50153	12.0472	0.00263133	0.0313592	10036	4969	17932	41174	17084	9346	6517	7416	7112	11434
Igkv8-27	-2.38972	3.03957	12.0304	0.00264566	0.0315075	43	65	45	105	132	373	504	185	119	464
Cdc42ep4	0.490359	6.98209	12.0266	0.00264893	0.0315221	6877	3834	20261	27317	9991	7177	4723	5292	4800	7239
Pglyrp1	-0.89668	5.1622	12.0246	0.00265068	0.0315221	561	243	1196	3962	1754	1965	1715	1064	1306	1902
Cd2bp2	-0.181692	5.87186	12.0213	0.00265353	0.0315335	2345	1398	5293	7175	4323	3633	2858	2104	2608	3929
Zbp1	-1.32031	4.30003	12.015	0.0026589	0.0315746	273	109	453	1271	539	590	660	1193	473	649
Gm42031	-0.779518	0.582419	12.0103	0.00266295	0.0315889	35	22	76	123	63	103	62	66	47	68
Septin4	0.655916	6.60794	12.0092	0.00266389	0.0315889	6195	2905	13546	20437	12968	5478	3289	4088	3730	5378
Parp11	-0.270559	3.88056	12.0066	0.00266617	0.0315934	547	328	1285	1596	948	898	710	575	607	884
Klhl29	-1.07218	3.74511	12.0012	0.00267082	0.031609	369	224	1257	1456	473	1158	639	812	857	1400
Nuf2	-1.09597	1.88936	12.0007	0.00267129	0.031609	63	42	212	297	187	252	298	58	174	287
Raver2	0.799528	4.61278	11.9846	0.00268524	0.0317192	2018	1047	3661	4906	3465	1515	842	994	940	1500
Ttpal	0.298012	5.02127	11.9833	0.00268639	0.0317192	1700	1064	3805	5151	2760	1831	1364	1173	1346	1961
Ptgs1	-0.654453	7.04083	11.9821	0.00268747	0.0317192	3381	2076	7658	9490	5242	6531	4933	4597	4817	8017
Tgtp1	-1.30952	4.57143	11.9812	0.00268823	0.0317192	345	295	896	1480	628	819	790	2129	595	854
Cd44	-0.74942	8.22156	11.979	0.00269015	0.0317193	7970	5060	16406	31204	13695	17857	15979	8136	14703	23487
Gm4876	1.41864	-1.61092	11.9765	0.0026923	0.0317222	33	12	37	76	58	26	6	5	6	13
Ankrd29	0.852485	3.33304	11.9701	0.00269794	0.0317662	700	463	1963	2096	1026	521	286	405	358	695
Cabin1	-0.29643	6.20907	11.9658	0.00270165	0.0317687	3242	1961	7189	8652	4301	4869	3600	3101	3577	5555
Hsd11b1	0.625059	6.91297	11.9648	0.00270257	0.0317687	6330	3538	16706	30392	15070	6596	4396	5508	4457	6281
Cd209e	-3.52131	2.31812	11.9615	0.00270547	0.0317687	7	11	20	36	15	27	13	469	8	15
Syt17	0.71046	1.26243	11.9611	0.00270579	0.0317687	157	80	345	551	258	126	73	117	79	122
Maob	0.413195	5.61814	11.9455	0.00271954	0.0318909	2801	1577	6348	8953	5211	2691	1830	1911	2209	3280
Gm7628	1.06368	-1.19993	11.9437	0.00272114	0.0318909	31	9	74	78	64	21	15	14	11	14
Crmp1	-0.942456	0.544231	11.9428	0.00272195	0.0318909	47	17	71	120	45	51	101	63	59	83
Pik3c3	-0.236008	5.38852	11.9394	0.00272498	0.0319006	1813	1025	3506	5268	3221	2584	1930	1739	2049	3126
Mthfd2	-0.936258	3.92829	11.9375	0.00272661	0.0319006	281	225	989	1324	448	983	749	513	606	1031
Emid1	0.542159	3.62943	11.9304	0.00273296	0.0319378	670	286	1813	2603	1303	732	401	480	397	747
LOC118568201	0.894598	0.360232	11.9296	0.00273363	0.0319378	92	67	193	189	106	85	52	31	32	51
Nexn	0.529905	4.32446	11.9097	0.0027514	0.0321228	1131	781	2704	3339	1958	1102	807	787	676	1149
Spink2	1.00872	-0.377772	11.9055	0.0027551	0.0321435	42	18	109	165	126	21	23	23	23	49
Igkc	-2.43992	10.474	11.898	0.00276188	0.0321891	3958	1215	6108	16963	12796	17360	18539	57145	7151	13871
Zbtb21	0.28525	4.1981	11.8969	0.00276288	0.0321891	1012	614	2375	2946	1659	1062	845	693	801	1199
Slc25a47	0.734574	0.932513	11.8839	0.00277456	0.0323025	126	51	298	471	165	101	58	91	47	96
Gm40733	-0.872957	1.69278	11.8792	0.00277884	0.0323297	92	53	225	247	121	268	186	106	125	216
Sidt2	-0.426482	6.65907	11.874	0.00278355	0.0323431	3879	2348	7949	11246	5507	6854	5120	3089	5030	7759
Peg10	0.865968	2.21135	11.8736	0.00278388	0.0323431	256	198	965	1217	327	226	111	197	143	315
Itpripl1	0.323484	4.08556	11.8633	0.00279323	0.032413	837	496	2179	2718	1596	913	630	691	679	1041
Fgf10	0.866151	3.71268	11.8627	0.00279379	0.032413	775	559	2353	3399	1304	672	395	523	445	804
Phf13	0.25971	4.42643	11.8512	0.00280431	0.0325124	1109	604	2742	3586	2021	1266	1029	771	876	1378
Prr16	-0.72234	1.43875	11.8309	0.0028229	0.032689	93	36	185	331	120	206	177	67	117	221
Lbhd2	-2.20198	-1.75114	11.8303	0.00282347	0.032689	1	1	3	6	18	15	32	7	16	19
Lmcd1	0.526241	4.15393	11.8061	0.00284583	0.0329249	922	584	2312	3444	1976	924	599	876	618	917
Oip5	-1.03167	0.320937	11.8006	0.00285091	0.0329609	20	26	45	82	64	75	77	22	61	111
Gata2	0.885399	6.77025	11.7973	0.00285402	0.0329738	7232	4703	21841	22651	9693	5666	2629	5486	3378	5149
Adgrv1	0.799164	0.597975	11.7857	0.00286484	0.033066	123	64	282	187	108	80	57	40	56	76
Vav1	-1.10991	5.37374	11.7845	0.00286597	0.033066	930	384	1240	3402	1551	2337	2138	1137	1615	2916
Icam5	-0.903078	-0.0997322	11.7679	0.00288156	0.0332228	29	18	48	69	45	63	44	27	60	79
Ighv1-59	-7.12991	4.33483	11.7657	0.00288364	0.0332238	9	1	7	24	13	67	50	3521	3	30
Wdr89	-0.575876	0.664054	11.7604	0.00288868	0.0332509	56	35	113	213	78	87	85	69	77	152
Aldh18a1	-0.532446	4.74317	11.759	0.00288999	0.0332509	700	522	2030	2928	1214	1437	1137	1110	1116	1882
Stat2	-0.558569	5.79727	11.7554	0.00289341	0.0332672	1745	1133	4637	5710	2420	3294	2267	3163	2421	3185
Ncald	0.623894	5.77543	11.7496	0.00289892	0.0332829	3591	1662	7008	10865	8324	2698	2177	1984	2501	3544
Fbxl3	0.262427	6.39335	11.7486	0.00289986	0.0332829	4581	2592	10315	14749	8448	5252	4151	2935	3761	5658
Ints6	0.3284	4.62544	11.7476	0.00290077	0.0332829	1501	816	3344	3372	2658	1454	1038	949	1093	1719
Colq	1.344	3.71738	11.7428	0.00290534	0.0333123	1185	535	2081	4246	2231	504	223	687	479	461
Tubg1	-0.29734	4.43157	11.7339	0.0029138	0.0333665	788	475	1607	2627	1523	1257	1015	805	938	1562
Trpm6	-0.421934	5.62854	11.7336	0.00291408	0.0333665	2089	1313	4228	4512	3059	3514	2647	1569	2580	4061
Ap5s1	-0.641818	3.93326	11.7262	0.00292118	0.0334108	429	244	894	1391	814	939	706	462	666	1053
Sting1	-0.734081	5.41241	11.7218	0.00292537	0.0334108	884	492	2089	3629	1801	1946	1624	1617	1388	2400
Gm20627	1.01608	-1.0381	11.7202	0.0029269	0.0334108	24	19	72	65	80	26	20	12	8	21
Soat1	-0.586342	7.51508	11.7192	0.00292792	0.0334108	6156	3379	12028	18511	9453	11146	8814	5727	8711	14636
Slc66a1	-0.448048	3.76518	11.7191	0.00292799	0.0334108	540	277	1130	1318	684	907	673	453	609	960
Inafm2	0.393744	5.58848	11.7109	0.00293589	0.033478	2642	1480	7196	8267	4482	2880	1853	2006	1860	2968
Snx24	-0.358735	3.91051	11.7067	0.00293988	0.0335006	543	320	1374	1551	1154	1062	797	521	690	1093
Trim65	0.53186	4.64842	11.7034	0.00294307	0.033507	1535	976	3789	4777	1856	1305	818	1128	976	1489
Snx31	2.03823	-2.16344	11.7019	0.00294448	0.033507	24	8	29	62	39	3	5	6	5	5
Pla1a	-0.746626	1.34539	11.699	0.00294735	0.0335168	69	51	197	348	124	160	191	73	200	169
Snx18	0.283337	6.17328	11.695	0.00295116	0.0335372	3745	2195	9291	12400	6563	4168	3054	2631	3213	4818
Naalad2	0.604185	2.50505	11.6891	0.00295694	0.03358	402	221	994	1297	527	354	231	229	250	364
Dpp4	0.582642	6.6732	11.6861	0.00295982	0.03358	6375	3794	14973	19878	10726	5295	3503	4335	4055	6654
Slc16a14	-1.05633	-0.51878	11.6836	0.00296229	0.03358	30	8	47	98	18	73	37	18	49	87
Hrh1	-0.584982	-0.190426	11.6828	0.002963	0.03358	22	16	63	86	59	58	31	37	44	66
Cdca5	-1.00161	1.35403	11.6705	0.00297499	0.0336929	51	32	112	174	91	171	129	48	98	165
Gp2	-1.2507	4.22798	11.6576	0.00298766	0.0338121	118	36	235	249	205	206	114	473	119	291
Pdcd1	-1.19317	1.46643	11.6556	0.00298958	0.0338121	33	16	74	139	75	80	106	118	54	83
Snrk	0.54782	7.06014	11.6528	0.00299238	0.0338208	8873	5709	19255	27548	12130	8287	4882	5279	5773	8779
Qpctl	-0.353674	3.92088	11.6497	0.00299542	0.0338322	567	333	1158	1597	939	911	711	484	686	1128
Gm39430	-5.47556	-1.41215	11.6445	0.00300051	0.0338667	0	0	0	1	0	17	9	0	6	24
Gm34595	1.30466	0.108294	11.6416	0.0030034	0.0338763	95	70	248	306	90	43	28	43	41	55
Tmem116	-0.333987	3.82744	11.6391	0.00300579	0.0338803	533	272	1271	1750	1007	900	720	507	698	1016
Abhd12	-0.775158	6.65371	11.6337	0.00301118	0.0339181	2928	1663	4943	8775	5668	6020	5843	2853	4950	7554
Snx22	0.751828	3.52263	11.6262	0.00301856	0.0339782	779	464	1813	2217	1114	507	293	671	317	595
Impdh1	0.417267	6.97217	11.6208	0.00302397	0.0340161	7046	4065	17514	23583	12466	7353	4787	4903	5272	8407
Adam19	-0.429576	6.5434	11.6165	0.0030283	0.0340418	3430	2401	8034	11241	4061	5904	3932	4293	4109	7574
Ccdc42	0.953271	0.483273	11.6087	0.00303601	0.0341054	99	46	194	302	243	79	33	53	57	65
Mst1	-0.642078	1.85031	11.5999	0.00304488	0.0341746	109	51	230	278	184	211	130	132	184	198
Ddx41	-0.369713	5.03287	11.5985	0.00304628	0.0341746	1279	740	2307	4011	2272	2129	1729	1330	1428	2295
Pola1	-0.258265	3.28099	11.5905	0.0030543	0.0342415	430	254	903	1305	639	605	537	350	524	737
Vstm2a	-1.20529	1.72068	11.5871	0.00305769	0.0342437	108	75	199	398	174	291	306	66	296	533
Zfp146	0.202262	5.58198	11.5813	0.0030635	0.0342437	2482	1427	5763	7294	4631	2794	2185	1926	2094	3091
Kcnd3	0.924413	0.958067	11.581	0.00306385	0.0342437	160	86	331	343	205	85	39	91	67	113
Dock2	-0.671766	5.91235	11.5783	0.00306661	0.0342437	2220	882	2437	7179	3453	3703	2962	2147	3019	4487
Sgpl1	-0.649118	7.03466	11.5757	0.00306916	0.0342437	3931	2309	8221	12686	6572	8182	6814	3680	6116	9877
Tmtc2	0.967971	5.54237	11.5739	0.00307101	0.0342437	3899	2506	10085	9429	5982	2233	1506	1820	2403	2829
9330159F19Rik	1.70235	1.05831	11.5733	0.00307166	0.0342437	201	170	405	668	180	94	43	67	41	96
Slc44a4	-0.414816	4.7264	11.5725	0.00307241	0.0342437	923	485	1909	2378	1766	1371	1030	1174	1242	1599
F830016B08Rik	-1.24082	1.67082	11.5719	0.00307302	0.0342437	93	75	224	184	92	196	279	238	142	232
Adam17	-0.330318	6.51529	11.568	0.00307694	0.0342628	3613	2240	8013	11289	5517	5447	4400	3342	4694	7379
Pja1	0.341919	5.76524	11.5662	0.00307885	0.0342628	2572	1700	6723	10269	4430	2820	1960	2367	1971	3436
Clip4	-0.526055	6.01364	11.5618	0.00308324	0.0342887	2433	1566	4706	5093	2878	4196	3174	2434	2575	4636
Gja4	-0.313453	5.45807	11.5561	0.00308905	0.0343304	1654	907	4657	5713	2937	2450	2330	1890	2059	3517
Mllt3	0.411869	4.5695	11.5501	0.00309519	0.0343756	1343	875	3309	4245	2052	1415	892	995	945	1502
Lpl	-0.431669	8.32617	11.5467	0.00309867	0.0343913	11141	7714	29252	35712	17153	21738	16383	10029	16058	26178
Renbp	-0.712581	5.5113	11.5379	0.00310762	0.0344676	1198	626	2512	3535	2340	2672	2187	1318	1845	2858
Kcne2	0.709654	5.01133	11.5321	0.0031136	0.0345109	2106	1106	4960	9066	3549	1558	911	1743	1055	2287
Marchf1	-0.907315	4.61755	11.5273	0.0031186	0.0345434	741	318	966	2566	1117	1633	1353	663	1193	1999
Lyz2	-0.77341	13.5535	11.5201	0.00312596	0.0346019	300226	180335	715252	1438734	714634	767195	784844	338807	621979	991107
Gm36897	-1.11322	-0.408055	11.5127	0.00313365	0.0346566	20	17	13	62	21	60	37	19	34	61
Pex5	-0.194918	5.04169	11.5099	0.00313655	0.0346566	1393	801	2887	4673	2387	2158	1571	1222	1630	2322
Melk	-0.69548	1.91331	11.5093	0.00313715	0.0346566	125	48	215	293	200	219	204	93	170	257
Fbn2	1.92529	-1.12314	11.4923	0.00315483	0.0348287	58	47	111	86	24	11	8	21	4	20
Ippk	0.270661	4.11033	11.4898	0.0031574	0.034834	811	507	2027	2654	1657	907	692	719	660	1056
Brinp1	-0.750819	1.52706	11.4848	0.00316266	0.03486	73	78	280	306	120	205	154	81	203	326
Ccnjl	1.38819	1.70859	11.4835	0.00316395	0.03486	256	150	702	696	383	65	32	210	70	117
Pias2	0.310024	5.15938	11.4729	0.00317505	0.0349459	2127	1216	4803	5503	3256	2139	1681	1334	1576	2254
Efnb1	0.763016	7.18069	11.4721	0.00317595	0.0349459	9922	5993	26693	32550	12305	7286	3783	6651	6022	8409
Serpinb1a	-0.663817	5.48999	11.4552	0.00319372	0.0351182	1277	871	2280	4405	3188	2839	2753	1271	2099	3756
E030013I19Rik	1.11565	1.05965	11.45	0.00319922	0.035139	139	92	322	553	282	101	70	64	62	107
Plod3	-0.461692	6.91315	11.4488	0.00320048	0.035139	3674	2277	9496	14869	5894	6850	5308	4582	5364	8829
Eno1b	-0.979402	-1.41407	11.4443	0.00320532	0.035139	12	4	13	38	6	23	13	12	17	26
Parp10	-0.403074	4.71481	11.4437	0.00320589	0.035139	1130	576	2112	2913	1596	1979	1333	1079	1171	1705
Clcn7	-0.553164	5.8747	11.4435	0.00320617	0.035139	2005	1239	4392	5476	2892	3820	2975	1777	2872	4384
Orai1	-0.354759	5.67177	11.4386	0.00321139	0.0351705	1513	895	3999	6475	2998	2668	2151	1989	2150	3363
Ighv5-9	-3.5677	0.757825	11.4352	0.00321499	0.0351705	17	2	5	65	15	41	424	45	4	198
Gcm2	-1.40167	-1.38167	11.4348	0.00321538	0.0351705	13	8	10	18	11	26	31	5	20	44
B430306N03Rik	-1.8218	3.32616	11.4318	0.00321859	0.0351824	72	31	125	773	110	557	442	180	334	518
Rasl10b	-0.621014	1.44817	11.4295	0.00322104	0.0351861	93	55	199	312	154	203	152	88	139	236
Lsmem2	0.743561	0.693203	11.4275	0.00322317	0.0351863	140	57	215	311	181	97	70	53	50	91
Armcx1	0.422226	4.17094	11.4246	0.00322625	0.0351968	1129	670	2715	3001	1899	1102	850	664	758	1285
Fermt3	-0.837938	5.51068	11.422	0.00322902	0.035204	1178	538	1522	3837	2465	2680	2117	1470	1718	2983
Gm15706	0.662096	0.319993	11.4114	0.00324046	0.0352956	82	36	141	190	149	88	47	31	40	46
Aasdhppt	0.277673	4.07816	11.4091	0.00324284	0.0352956	853	510	1953	2775	1496	936	747	591	657	1098
Slfn5os	0.71697	-1.32809	11.4083	0.00324379	0.0352956	23	16	36	74	25	15	13	8	16	18
Lrrc55	-2.36935	-2.03677	11.406	0.00324622	0.035299	6	1	6	4	8	30	22	0	19	28
Mospd2	0.359854	5.75755	11.3955	0.00325758	0.0353994	3478	1948	6963	8905	5879	3516	2845	1702	2408	3767
Tnfrsf26	-2.0982	3.84767	11.3882	0.00326549	0.0354621	165	109	235	445	246	937	786	129	654	1217
Dnajc11	-0.239359	5.18633	11.3841	0.0032699	0.0354868	1395	910	3305	4863	2301	2183	1728	1360	1752	2666
Adam3	1.0718	0.0365778	11.38	0.00327438	0.0354917	96	40	139	249	145	71	49	21	32	36
Shisa5	-0.32329	8.36239	11.3788	0.00327567	0.0354917	11985	5916	23698	42438	22240	19763	14107	12368	13972	23062
LOC118567858	1.04348	0.0693369	11.3739	0.00328101	0.0354917	66	50	161	223	102	53	19	48	23	45
Kcnq4	0.61111	1.91258	11.3735	0.00328144	0.0354917	253	151	565	661	298	238	125	151	122	202
Lrrc24	0.819639	-1.30609	11.3693	0.00328597	0.0354917	23	9	63	58	27	20	12	9	11	12
C1qtnf2	0.680907	3.26935	11.3685	0.0032869	0.0354917	709	297	1258	1887	1658	556	341	385	447	588
Cdh13	0.791167	5.45336	11.3682	0.00328714	0.0354917	2958	2066	7653	8141	4189	2079	1196	1855	1574	2923
Furin	-0.512277	7.64502	11.3628	0.00329309	0.0354917	6998	4213	17365	24309	9900	13573	9334	7017	10138	17786
Fmnl1	-0.615471	6.22224	11.362	0.00329399	0.0354917	2730	1139	3946	12152	4310	5205	4460	2631	3955	5951
Thra	0.547889	6.87073	11.3599	0.00329624	0.0354917	7720	4112	16556	21292	14021	6475	3861	4980	5054	7899
Bcan	1.54093	1.66019	11.3599	0.00329626	0.0354917	251	120	548	802	453	91	60	160	57	60
Piwil4	-0.599304	3.02695	11.3584	0.0032979	0.0354917	233	145	599	757	275	438	349	347	284	517
Mfsd1	-0.358758	6.71133	11.3582	0.00329808	0.0354917	3885	2028	8527	12253	7200	6408	5379	3366	5045	7691
Mtm1	-0.432246	4.03614	11.3533	0.00330345	0.0355128	633	382	1386	2109	1015	1166	981	491	863	1371
Acnat1	1.19514	0.22011	11.3516	0.0033054	0.0355128	87	51	170	207	131	31	19	64	24	40
Klf12	1.07154	3.78007	11.3504	0.00330672	0.0355128	1187	804	3189	2860	1251	613	369	611	530	817
Iqcb1	0.297394	3.13314	11.3487	0.00330858	0.0355128	455	258	1103	1349	904	531	420	329	355	480
Klrb1c	0.835657	2.05124	11.3467	0.00331074	0.0355131	336	100	387	1499	637	206	143	157	172	284
Unc5c	0.956489	2.70625	11.3429	0.00331495	0.0355308	493	314	1426	1268	648	307	192	214	326	357
Trim21	-0.307104	4.06026	11.3413	0.00331666	0.0355308	735	387	1611	2337	1212	1112	864	844	838	1221
Siah1a	0.294202	4.57733	11.3372	0.00332116	0.0355384	1278	708	3091	3736	2341	1484	1024	851	1001	1524
Per3	-1.06634	4.86623	11.3368	0.00332165	0.0355384	989	687	2203	2114	1303	3809	3139	609	1545	1832
Ppfia4	-0.692931	3.05376	11.3328	0.00332609	0.0355631	227	105	303	919	510	406	443	269	387	531
Noc2l	-0.302578	5.71982	11.3153	0.00334546	0.0357472	2003	1249	4707	6665	3281	3290	2735	2070	2400	3656
Rab2b	0.296735	3.54436	11.311	0.00335026	0.0357755	725	341	1502	1844	1109	746	539	415	520	701
Cnnm2	-0.456775	4.37206	11.3083	0.00335334	0.0357854	719	431	1657	2521	1146	1179	913	882	1070	1563
Plekhm1	-0.338068	6.29227	11.301	0.00336147	0.0358492	3156	1790	6878	8844	4404	4995	3390	2896	3724	5931
Cpxm1	-0.644289	4.7538	11.298	0.00336483	0.035862	745	396	2038	2756	1742	1591	1460	1033	1253	2091
Tcirg1	-1.24136	6.11445	11.2952	0.0033679	0.0358718	1680	934	2614	3359	1791	5259	4162	1524	2623	4098
Ap5z1	-0.596814	3.87277	11.2912	0.00337248	0.0358976	589	311	962	1299	721	1119	813	480	697	943
Tspan1	-0.306316	6.72829	11.2754	0.00339023	0.0360635	4135	2310	8066	13601	8004	5900	4936	4560	5643	7141
Efemp1	0.66473	6.70029	11.2688	0.00339771	0.0361199	6230	3891	15589	20816	11833	4693	3295	4615	4169	6369
Hps1	-0.49305	4.05706	11.2585	0.00340935	0.0362206	628	334	959	1641	1088	1025	899	517	804	1155
Lrmda	-0.61671	3.0381	11.255	0.0034134	0.0362348	214	147	488	747	476	461	437	261	368	528
Ablim2	0.674049	1.7916	11.248	0.00342133	0.0362348	231	132	425	611	330	143	130	126	124	189
Arap2	0.653142	5.57457	11.2466	0.0034229	0.0362348	3821	2294	6935	7721	5539	2928	2025	1689	2038	3091
Ska1	-1.30669	-0.0733846	11.2446	0.00342526	0.0362348	20	11	33	61	37	69	62	19	50	67
Antxr2	0.451739	6.21068	11.2437	0.00342621	0.0362348	4724	2628	10905	14889	7405	4160	2760	3085	3590	5281
Mnt	-0.400648	5.51182	11.2429	0.00342718	0.0362348	1586	1110	4339	5835	2228	3270	2127	1707	2440	3178
Ubl4a	0.29603	4.55872	11.2422	0.00342795	0.0362348	1143	692	3129	3869	2049	1340	933	944	933	1424
Jph2	0.721939	4.75119	11.2402	0.0034302	0.0362348	1666	1134	3623	5165	2715	1446	803	1267	756	1341
Per1	0.592705	6.60306	11.2402	0.00343029	0.0362348	6659	4246	14608	21168	9100	7477	4358	3154	4048	5241
Ccdc87	-0.657926	0.881359	11.2327	0.00343887	0.0362823	69	33	150	180	106	138	91	80	117	118
Wnt2	1.00753	2.7671	11.2324	0.00343915	0.0362823	496	188	793	1952	1197	278	194	244	311	327
Specc1l	0.519364	7.07187	11.2291	0.00344303	0.0363002	9133	4882	18991	26367	15348	7786	5396	5553	6355	8335
Pawr	0.247503	5.00385	11.2221	0.00345109	0.0363621	1756	998	4025	5662	2845	1994	1424	1232	1379	2220
LOC118567469	1.04313	0.704748	11.214	0.00346043	0.0364375	70	34	141	222	220	37	44	35	33	61
Cdt1	-0.6704	3.36361	11.2119	0.00346277	0.036439	276	184	482	946	560	649	558	278	465	613
Pfkfb2	-0.474385	7.11956	11.2047	0.00347111	0.0364985	5040	3141	11149	12048	5424	7970	6218	5335	5951	9184
Aktip	0.343122	6.0328	11.2033	0.00347281	0.0364985	3271	1828	8298	12010	6567	3713	2899	2376	2628	4026
Slc39a12	-1.72648	0.804323	11.1947	0.00348274	0.0365592	15	9	40	31	24	59	41	51	35	81
Ccna2	-0.944461	3.39503	11.1945	0.00348298	0.0365592	220	195	657	865	478	726	780	199	528	860
St6galnac1	-3.68013	-1.64605	11.1904	0.00348778	0.03657	0	0	1	0	0	3	5	3	3	0
Asgr1	1.5837	0.570893	11.1899	0.00348841	0.03657	168	54	250	385	456	75	56	40	56	52
Ly6e	-0.393482	10.5376	11.1817	0.00349799	0.0366474	43337	23326	102790	163116	92361	77028	59521	58363	58478	88827
Mpzl1	0.370292	4.71416	11.1742	0.00350675	0.0367161	1633	749	3066	4258	3250	1355	1121	988	1263	1744
Phgdh	-0.875508	4.69873	11.1689	0.00351299	0.0367412	491	436	997	2189	1064	1500	1338	751	956	1666
Ar	0.964603	2.81734	11.1684	0.00351357	0.0367412	627	412	1122	1275	716	347	187	287	282	394
AY036118	1.35724	0.344285	11.1635	0.00351933	0.0367617	86	49	80	139	180	28	16	42	30	28
Neto2	0.669954	1.61264	11.163	0.00351995	0.0367617	189	157	414	505	335	152	141	97	107	208
Luc7l2	0.297178	7.03131	11.157	0.00352697	0.0368119	7787	4577	18076	19621	10198	8244	6407	4686	5401	7850
Pkib	-1.05935	3.18771	11.149	0.00353646	0.0368879	158	100	324	472	358	468	477	183	331	504
1700066M21Rik	0.372839	2.6384	11.1354	0.00355256	0.0370326	379	198	812	1041	557	347	316	188	267	384
Slc18a2	1.07478	-1.33408	11.1282	0.00356122	0.0370996	34	15	45	76	50	23	9	11	8	21
Dedd2	0.508996	5.42041	11.1256	0.00356427	0.0371081	2457	1212	5857	8524	3781	2010	1678	1629	1654	2389
Dio1	-1.21232	1.21979	11.1166	0.0035751	0.0371976	51	22	92	98	96	84	141	28	164	141
Tmem214	-0.332849	6.21544	11.1067	0.00358689	0.0372822	2636	1774	6333	9135	4099	4228	3116	3061	3558	5434
Msx3	-4.47288	0.219807	11.106	0.00358771	0.0372822	1	1	2	0	0	2	0	52	4	2
P2rx5	-0.491663	2.95186	11.101	0.00359382	0.0373223	303	195	617	851	430	577	479	230	373	640
Mcc	0.933761	4.97539	11.09	0.00360711	0.0374172	2780	1762	5321	4737	3263	1868	1388	811	1100	1663
Noct	0.510379	3.69286	11.0897	0.00360746	0.0374172	654	452	1801	2366	887	655	494	403	502	688
Pdgfd	0.773001	4.26819	11.0796	0.00361973	0.037501	1244	798	3357	4935	2332	956	760	799	821	1222
Dcaf15	-0.422433	3.94095	11.0793	0.00362004	0.037501	576	311	1097	1496	1048	1007	881	500	661	986
Naip6	-0.993277	2.07306	11.0747	0.00362565	0.0375358	151	89	160	317	177	314	337	111	240	278
Btk	-0.903509	4.25826	11.0728	0.00362797	0.0375364	499	223	667	1690	956	1132	1039	540	812	1286
Stat1	-0.557309	7.26972	11.0699	0.0036315	0.0375496	5043	2492	10278	18903	8926	8379	7020	8793	6662	9072
Zbtb6	0.429711	4.08632	11.064	0.00363867	0.0376004	991	660	2314	2820	1438	1069	794	590	626	983
Etnk1	0.36495	7.28265	11.0559	0.00364868	0.0376546	9220	5171	21872	24404	13452	8797	6123	6250	6618	9683
Fbh1	-0.185822	5.78047	11.054	0.00365094	0.0376546	2399	1476	5284	7856	3964	3449	2920	2199	2698	4112
Igkv3-5	-4.30492	2.32125	11.0484	0.00365787	0.0376546	15	4	2	71	32	34	25	999	18	58
Gga1	-0.206915	6.59454	11.0451	0.00366194	0.0376546	4044	2278	8847	12777	7038	6136	4846	3692	4478	6776
Sema4d	-0.515362	5.3048	11.0436	0.00366378	0.0376546	1313	682	2086	5065	2350	2451	1970	1424	1812	2557
Ccr6	-0.936282	2.2627	11.0428	0.0036647	0.0376546	152	50	177	338	327	370	299	131	216	321
Cd33	-1.4979	4.80119	11.04	0.00366823	0.0376546	481	325	813	2922	600	2169	1970	491	1571	2611
Ccl4	-2.0467	1.71984	11.0399	0.00366835	0.0376546	34	16	50	167	60	171	242	28	137	254
Dll1	0.800144	5.73011	11.0389	0.00366957	0.0376546	3159	2149	11677	12678	4430	2821	1823	2465	2073	2480
Chrdl1	0.929483	3.50775	11.0381	0.00367056	0.0376546	845	472	1969	2552	1555	503	349	477	480	635
Tsc22d2	0.434478	5.14636	11.0378	0.00367089	0.0376546	2122	1411	5576	5434	2823	1972	1413	1323	1633	2215
Ighv1-26	-2.2836	4.39919	11.0364	0.0036726	0.0376546	120	58	372	645	188	387	1470	904	243	548
Mgl2	-0.812762	5.40352	11.0358	0.00367334	0.0376546	977	628	1512	3034	1422	1477	1554	2303	1112	1949
Gm42226	-0.555834	4.90437	11.0328	0.00367704	0.0376693	743	668	1916	2815	1144	1488	1214	1280	1108	1897
Ift46	-0.27641	5.11173	11.0281	0.00368292	0.0377063	1295	694	2738	3905	2940	2084	1784	1317	1507	2310
Ighv3-8	-3.92005	0.950209	11.0214	0.00369117	0.037745	5	0	18	30	10	88	15	305	9	42
H2-D1	-0.554573	10.9889	11.0204	0.00369251	0.037745	57405	26479	124643	240587	113496	116920	90556	78913	77082	131573
Runx2	-0.568899	2.85548	11.0196	0.0036935	0.037745	269	186	510	729	312	445	437	230	408	509
Ythdc1	0.242413	6.20648	11.0116	0.00370343	0.0378232	4215	2403	9179	11765	6338	4414	3185	2929	3342	4827
Atp13a2	-0.47793	6.71261	10.9992	0.00371894	0.0379583	4243	2398	8754	11628	5499	7535	5119	3650	5453	8565
Srsf3	0.320142	7.15894	10.9905	0.00372978	0.0380456	6824	3957	14943	22079	13785	7263	6023	5334	4769	7997
Rpusd3	-0.629924	1.99533	10.9854	0.00373625	0.0380883	119	55	187	370	204	227	168	122	160	256
Shkbp1	-0.324666	4.72931	10.9754	0.00374879	0.0381927	966	506	1801	3308	1850	1518	1314	921	1162	1771
Wsb1	0.555327	5.26282	10.9731	0.0037517	0.038199	2459	1292	5148	5635	4236	2282	1953	1091	1333	1877
Unc93b1	-0.652245	6.83846	10.97	0.00375574	0.0382099	3373	1597	6072	11722	6182	7015	5714	3373	5287	7177
Atp6v0a1	-0.56119	7.28336	10.9687	0.00375737	0.0382099	5380	3083	11226	13434	7827	10336	7873	4260	6935	11986
Aim2	-1.14814	3.10489	10.9592	0.0037694	0.0382976	217	87	292	508	365	567	554	187	355	524
Rnf167	0.26675	6.14315	10.9583	0.0037706	0.0382976	3672	1901	8218	12136	6953	4312	3026	2737	2879	4184
Abcd3	-0.232271	7.5482	10.9507	0.00378023	0.0383577	7402	4260	15323	21714	12596	10703	8576	6921	8218	12540
Eci3	-1.4488	-1.34862	10.9498	0.00378139	0.0383577	3	1	8	31	17	27	22	8	17	21
Il13	-3.4925	-0.561115	10.9452	0.00378722	0.0383577	0	0	1	2	3	3	3	30	1	5
5830432E09Rik	-1.05961	0.565364	10.9451	0.00378733	0.0383577	32	20	40	139	75	78	86	52	68	120
Nrg2	0.7993	2.40807	10.9435	0.00378942	0.0383577	397	199	796	1040	613	281	159	211	186	301
Actc1	0.921101	7.36252	10.9428	0.00379035	0.0383577	9124	6574	23690	35557	17135	6068	4723	7575	4132	7179
Arl11	-1.44097	4.35026	10.9396	0.00379436	0.0383633	335	170	494	1379	574	1144	1192	379	895	1432
Sh3bgrl2	-0.397741	5.49577	10.9387	0.00379552	0.0383633	1673	1030	3869	5409	2828	2732	2348	1483	2374	3809
Trac	-0.675019	3.22319	10.9326	0.00380333	0.0384189	271	102	384	948	566	653	458	350	286	488
5031425F14Rik	-2.02356	-1.3231	10.9233	0.0038153	0.0385147	6	1	8	8	9	19	25	2	13	35
Nr1d2	-0.769933	6.67831	10.9217	0.00381744	0.0385147	3258	2123	8433	13347	5943	10134	7849	2699	6802	8283
Vipr2	0.620361	3.23374	10.9172	0.00382319	0.0385485	730	381	1430	2036	977	453	359	386	470	665
Hes6	-0.399628	4.95927	10.9155	0.00382543	0.0385485	1072	547	2209	3315	2157	1979	1757	994	1294	1803
Eno1	-0.476826	7.65199	10.9093	0.00383351	0.0386066	5471	3989	11651	24215	10554	11796	9368	6450	8236	13385
Zfp976	0.401834	2.57632	10.8991	0.00384663	0.0387153	384	245	825	955	602	333	285	225	296	392
Slco1a5	-0.756737	3.10125	10.897	0.00384948	0.0387205	235	249	601	757	586	645	562	301	595	763
Idh1	-0.345607	7.0183	10.8918	0.00385619	0.0387646	4314	2514	8497	14389	9098	6926	6328	4432	5640	8240
Tacc3	-0.818046	3.11934	10.8859	0.00386385	0.0388182	210	128	521	653	505	524	571	209	397	628
Tshr	1.46446	-0.679943	10.8824	0.00386847	0.0388381	44	41	87	151	71	21	5	31	11	26
Gtdc1	0.289043	3.23121	10.8809	0.00387051	0.0388381	520	302	992	1602	893	576	404	337	376	616
Dolpp1	-0.456923	4.39696	10.8722	0.00388192	0.038917	692	407	1665	1887	1132	1256	1067	685	832	1406
Smoc2	0.81513	3.99338	10.8713	0.00388305	0.038917	891	562	2161	4038	2037	650	505	719	567	828
Tep1	-0.534554	5.44811	10.869	0.00388611	0.0389243	1509	934	3069	3833	1906	2773	2059	1513	1936	2749
Nhlrc2	0.539019	6.765	10.8653	0.003891	0.0389498	7062	4082	18411	20415	10808	6349	4267	4391	4720	7215
Sgpp2	-0.520332	6.68978	10.8603	0.0038975	0.0389914	2687	1654	5501	7851	4296	4353	3077	4595	2809	5543
Thap2	0.345787	4.31648	10.8583	0.00390014	0.0389944	1258	734	2834	3125	1608	1157	835	772	884	1376
Serpina3n	-0.864818	7.7787	10.8548	0.00390477	0.0390172	3377	2629	10203	17202	5951	8496	6030	11388	5784	10019
Zfp420	0.384227	2.49449	10.852	0.00390856	0.0390316	360	203	735	987	542	333	302	188	257	339
Slc5a12	1.36475	1.66133	10.8427	0.00392087	0.0391311	318	138	808	918	390	136	72	148	103	145
Col8a1	0.703218	3.43413	10.8379	0.00392721	0.0391709	683	416	1890	1818	932	411	467	381	480	492
Alg3	-0.352685	4.01944	10.8297	0.00393814	0.0392537	510	309	1263	1703	897	826	650	617	668	1031
Cdcp3	-1.25077	-1.21632	10.8277	0.00394084	0.0392537	20	5	28	20	7	39	19	9	28	47
Cnn1	0.923533	5.78658	10.8264	0.0039426	0.0392537	2951	1982	7942	14550	5962	2940	914	2920	1108	2490
Igtp	-0.712812	5.45188	10.8223	0.00394807	0.0392847	1325	550	2978	5388	2342	2689	1841	2771	2094	2365
1500035N22Rik	1.18076	-1.97854	10.8123	0.00396151	0.0393716	23	7	37	39	38	12	6	7	8	9
Dnajb12	-0.164252	5.80779	10.8123	0.00396154	0.0393716	2447	1467	5333	7510	4070	3477	2662	2081	2782	4242
Cep55	-1.05762	1.76611	10.8072	0.00396832	0.0394155	71	60	168	279	159	269	283	58	142	283
Lif	-0.886725	2.25807	10.8052	0.00397099	0.0394184	142	50	369	354	313	301	302	206	222	398
Smim14	0.206735	7.16012	10.7985	0.00398004	0.0394847	6873	3867	15225	20406	13054	7888	5699	5125	5729	8884
Xrn2	-0.226699	6.10366	10.7932	0.00398719	0.0395321	3154	1816	6100	8489	5182	4567	3720	2452	3426	5192
1700102P08Rik	0.873108	-0.451704	10.7894	0.00399246	0.0395608	42	27	126	141	65	33	30	30	12	31
Tceal1	0.538705	2.83898	10.7745	0.00401272	0.0397378	442	250	898	1411	839	348	292	273	330	435
Naa30	0.361641	4.92648	10.7726	0.00401524	0.0397391	1824	1020	4011	4689	2788	1883	1351	1036	1324	1775
Pcnp	0.25854	6.14698	10.7697	0.00401917	0.0397544	3650	2239	9358	12078	6313	4263	3485	2535	2955	4762
Osbpl7	-0.385878	4.15447	10.7665	0.00402354	0.039767	766	387	1496	1651	1014	1196	892	621	802	1206
Lipa	-1.01136	7.45544	10.7653	0.00402522	0.039767	3775	2373	8125	13128	7191	10878	8530	4017	8281	14468
H2-Q7	-0.64879	3.06471	10.7514	0.00404434	0.0398746	288	105	502	1020	488	553	478	381	311	547
Swt1	0.360128	5.00705	10.7503	0.00404582	0.0398746	1711	1162	4917	6132	2628	2096	1541	1223	1313	2004
Cd300lf	-1.94722	5.12357	10.7486	0.00404821	0.0398746	313	173	691	1909	470	2098	2173	422	1360	1964
Upk2	0.663862	0.171545	10.7482	0.00404872	0.0398746	60	42	164	209	148	55	41	41	49	64
Acaa1b	0.651123	1.9412	10.7476	0.00404954	0.0398746	277	138	555	876	474	144	197	112	234	231
Klhl22	-0.210362	4.731	10.7469	0.00405049	0.0398746	1110	566	2339	3273	1955	1670	1257	987	1156	1820
Gm40826	0.888309	-0.38539	10.7423	0.00405678	0.0399128	58	31	103	94	71	24	39	20	19	32
E230032D23Rik	-2.23053	-0.0452975	10.7393	0.00406105	0.0399313	6	4	12	17	18	37	45	5	48	48
Eomes	0.86707	0.796218	10.7346	0.00406747	0.0399708	128	40	177	415	288	78	45	72	59	95
Wdr24	-0.276159	4.19171	10.7328	0.00406995	0.0399715	736	410	1530	2325	1281	1206	1023	643	809	1217
Ighv5-9-1	-4.90616	2.38586	10.7307	0.00407292	0.0399771	6	1	8	16	13	185	31	475	13	19
Cyp4f16	-0.60325	4.47254	10.7282	0.00407642	0.0399879	658	327	1332	2041	1364	1342	1162	626	994	1468
Nup93	-0.265899	4.66479	10.7227	0.00408401	0.0400387	917	578	2037	2776	1792	1425	1231	904	1122	1685
Fcgr3	-1.33767	6.96381	10.7192	0.00408881	0.0400601	1625	848	3814	11443	3126	6485	6175	3043	5236	8675
Spty2d1	0.358977	5.33724	10.7174	0.00409144	0.0400601	2144	1338	5349	7119	3663	2144	1600	1554	1714	2776
Gm32240	-2.8713	-1.61082	10.7159	0.0040935	0.0400601	1	0	1	5	3	14	12	3	5	17
Mcm10	-1.01218	1.30851	10.7142	0.00409582	0.0400601	73	35	144	150	79	170	156	63	110	165
Sdc2	0.620631	5.81211	10.6971	0.00411984	0.0402713	3400	1947	8758	11726	6240	3084	2103	2224	2240	3380
Rab3a	0.283345	4.38744	10.691	0.00412833	0.0403306	1054	576	2181	3621	1796	1169	818	792	769	1229
Ighmbp2	-0.348563	3.04835	10.6869	0.00413416	0.0403638	374	232	708	1002	537	607	446	313	476	605
LOC118567924	-2.42395	-0.513922	10.6826	0.00414022	0.0403993	11	3	6	24	7	43	44	9	42	48
Srxn1	-0.304872	5.27503	10.6795	0.00414451	0.0404175	1437	814	3371	5184	2998	2296	2082	1334	2056	2968
Egr2	-0.909195	3.72851	10.6708	0.0041569	0.0405146	347	166	576	827	660	684	594	336	757	860
Pm20d1	0.48063	1.98049	10.6677	0.00416126	0.0405225	253	140	471	693	450	203	149	150	175	271
Pcp4l1	0.48518	6.33436	10.6668	0.00416258	0.0405225	4889	2351	9772	13707	10827	4292	3140	3105	3592	4810
Rgs6	0.640633	3.4327	10.664	0.00416663	0.040523	709	412	1737	2328	1205	582	394	489	422	694
Cspg5	0.745885	-0.595152	10.6633	0.00416751	0.040523	35	26	88	144	70	40	27	14	20	40
Ncapg2	-0.70978	3.16666	10.646	0.00419231	0.0407404	334	197	624	749	496	660	595	224	497	784
Lta	-1.24735	-0.578985	10.6418	0.0041983	0.0407748	23	4	20	46	40	61	52	25	21	51
Skil	0.406405	6.21485	10.6389	0.00420248	0.0407844	4299	2764	11404	13152	6259	4404	3510	2826	3014	4732
Kifc5b	-0.937894	0.452013	10.6377	0.00420419	0.0407844	36	21	77	117	75	101	108	36	63	99
Cnot7	0.235212	5.34595	10.625	0.00422241	0.0409372	2214	1272	5175	6447	3358	2451	2042	1296	1788	2650
Slc9a3r1	-0.271207	6.73517	10.6198	0.00422989	0.0409635	3789	2106	8037	13057	7937	5930	4798	4037	4537	7394
Slc46a3	-0.429451	4.60029	10.6197	0.00423005	0.0409635	926	483	1885	3097	1915	1983	1395	855	1169	1768
Rnf149	-0.727435	5.88741	10.618	0.00423255	0.0409639	1738	927	3462	6583	3151	3830	3427	1782	2817	4733
Cdc6	-0.869739	1.6179	10.6151	0.0042368	0.0409812	48	50	186	221	114	183	187	65	110	191
Sp140	-0.472474	4.4083	10.6127	0.00424027	0.0409909	753	378	1308	2393	1464	1366	1132	762	952	1370
Slc25a44	-0.287858	5.26154	10.6076	0.0042477	0.0410389	1364	833	3335	4602	2434	2354	1766	1472	1671	2509
Cd3eap	-0.374146	3.53681	10.5968	0.00426333	0.041166	431	279	946	1224	724	721	586	431	570	787
Ighv1-82	-3.8466	5.00094	10.5778	0.00429121	0.0414112	49	28	71	423	150	318	77	3909	29	199
Plekha3	0.320134	5.57798	10.5741	0.00429657	0.0414389	2342	1505	6538	8127	3869	2492	1982	1807	1984	3049
Slc6a12	-2.709	-0.356832	10.5659	0.00430877	0.0415324	7	1	6	18	9	50	47	7	26	49
Tle4	0.449632	5.23718	10.5589	0.00431911	0.041608	2330	1442	5646	6489	2986	2115	1455	1441	1526	2606
Slc25a36	0.327463	6.08212	10.5525	0.00432854	0.0416375	3950	2341	9490	10681	6608	4644	3501	2097	3076	4105
Sgce	0.381674	5.64866	10.552	0.00432929	0.0416375	2524	1462	6420	9797	5579	3029	2057	1819	2159	3229
Wdhd1	-0.627806	2.2448	10.5518	0.00432968	0.0416375	167	102	256	380	295	332	292	131	227	320
Mtmr7	-0.555614	3.33801	10.5482	0.00433501	0.0416647	365	214	586	767	518	547	444	385	431	713
Nufip2	0.424608	5.8905	10.5435	0.00434193	0.0416959	3523	2353	9223	8973	4458	3397	2706	2123	2427	3550
A330076H08Rik	1.01008	-1.06739	10.5426	0.00434327	0.0416959	49	24	99	104	43	30	32	15	10	18
Thbs1	0.692822	7.81855	10.5326	0.00435817	0.0418148	12402	7253	33738	35341	25553	8351	6762	9287	7892	12360
Dmpk	0.644413	5.19133	10.5291	0.0043635	0.0418418	2025	1490	4717	5949	3441	1930	1151	1533	1058	1775
Ash2l	-0.214567	5.38723	10.5242	0.00437086	0.0418844	1702	971	3523	5190	3137	2581	2090	1527	1841	2918
Glipr1	-0.81512	5.24807	10.5211	0.00437545	0.0418844	833	319	1502	4384	1650	2064	1832	1184	1471	2154
Zbtb11	0.278259	4.31268	10.5211	0.0043755	0.0418844	1217	635	2567	3374	2125	1227	995	769	967	1331
Kif23	-0.635429	3.05877	10.5072	0.00439635	0.0420598	317	181	553	947	449	594	596	201	455	697
Klf7	0.742436	6.32947	10.49	0.00442243	0.0422568	6372	4261	15178	13844	6501	4941	2879	3000	3495	4774
Rab12	0.300893	6.80169	10.4899	0.00442265	0.0422568	5917	3423	14773	19058	11110	6658	4850	4100	4910	7667
Ccdc68	0.409486	3.83426	10.488	0.00442554	0.0422568	790	432	1949	2461	1372	772	542	628	520	855
Galns	-0.686995	4.44029	10.486	0.00442852	0.0422568	588	298	1260	1861	1083	1216	958	643	923	1534
Rad51	-0.952531	1.82756	10.485	0.00443013	0.0422568	65	54	176	294	148	217	232	89	152	216
Klra14-ps	1.16211	-1.39543	10.4836	0.00443218	0.0422568	34	7	48	127	53	21	13	4	13	22
Tmem37	-0.377905	4.85661	10.4683	0.00445565	0.0424562	918	541	2081	3089	2329	1717	1531	874	1265	2150
Ttll12	-0.234037	4.77528	10.4664	0.00445853	0.0424594	1009	688	2351	3231	1879	1513	1187	1002	1377	1968
Gng11	0.604653	5.61565	10.4641	0.00446198	0.042468	2672	1233	5584	10801	7118	2625	1876	1894	1722	2751
Gnmt	0.604873	2.12943	10.4577	0.00447192	0.0425382	235	124	482	909	580	253	153	203	119	203
Prg2	-2.63566	1.17288	10.4552	0.0044757	0.0425498	1	1	6	41	7	25	31	75	12	20
Mia2	-0.234762	6.68128	10.4507	0.00448262	0.0425895	3876	2467	9012	12814	6602	6120	4757	3918	4503	7113
Nubp1	-0.462599	4.50318	10.4492	0.004485	0.0425895	932	476	1433	2405	1754	1486	1447	752	1081	1697
Tyk2	-0.409652	5.36215	10.4395	0.00450005	0.0426525	1859	1112	3370	4441	2337	3049	2318	1451	2105	3112
Cd5	-0.847997	2.35637	10.439	0.00450069	0.0426525	140	67	139	309	269	300	273	199	133	220
Dcun1d3	0.334697	4.69089	10.4384	0.0045017	0.0426525	1333	896	3481	3929	2005	1516	1020	943	1048	1526
Plekhd1os	0.668611	-0.285588	10.4383	0.00450188	0.0426525	54	25	104	196	87	47	41	19	30	46
Tmem255b	0.763245	0.895002	10.4321	0.00451146	0.0427189	111	59	213	350	243	78	96	47	62	81
9330133O14Rik	-0.484898	2.25976	10.4217	0.00452766	0.042848	184	103	298	443	335	357	232	161	218	348
Tbx3os1	0.828565	0.366255	10.4187	0.0045324	0.0428595	92	56	218	261	141	85	56	43	40	59
Gclc	-0.558522	8.57019	10.4176	0.00453403	0.0428595	11965	7253	27427	35634	15338	21124	15743	16081	14682	25748
Plxnb3	-0.860074	0.531636	10.405	0.00455387	0.0429998	34	19	59	90	89	85	85	26	79	78
Cacna1d	0.593763	4.26867	10.4033	0.00455649	0.0429998	1377	911	2999	3939	1809	1071	597	906	969	1256
Fzr1	-0.175608	5.02042	10.4027	0.00455743	0.0429998	1318	780	2900	4061	2324	1948	1518	1178	1428	2298
Bmp6	0.899069	6.80249	10.4016	0.00455921	0.0429998	9291	4545	21685	25342	15049	6034	3488	5071	4671	6450
Ahcyl1	-0.293652	6.82826	10.3959	0.00456815	0.0430502	4702	2825	10230	12693	7513	7899	5901	3684	5393	8405
Hcar2	-1.75548	4.80662	10.3949	0.00456973	0.0430502	288	297	480	1728	461	1499	1942	339	1341	1920
Cndp2	-0.684129	7.21578	10.3918	0.00457466	0.0430718	3945	2309	8788	13678	7603	8703	7332	4377	6360	10849
Neu3	0.470802	2.53343	10.3902	0.00457721	0.0430718	322	198	800	831	502	289	203	215	230	320
Kif15	-0.777081	1.49548	10.3844	0.00458633	0.0431333	101	68	164	199	149	216	198	72	141	230
St3gal5	0.421322	5.02234	10.3804	0.00459264	0.0431683	1836	1011	4061	5604	3297	1864	1115	1343	1180	2088
Ctsb	-1.0214	10.3354	10.377	0.004598	0.0431942	23389	13685	53385	91418	47502	70963	57312	31324	49412	87149
Insl6	-1.5987	0.596799	10.3751	0.00460111	0.0431962	12	10	14	57	40	80	57	33	36	57
Arfgap2	-0.166955	6.14498	10.3724	0.0046053	0.0431962	2981	1779	6118	9119	5242	4399	3440	2674	3152	4812
Cd40lg	-0.894812	-0.787593	10.372	0.004606	0.0431962	19	4	33	35	52	37	34	21	37	44
Dach1	1.04852	4.1549	10.3702	0.00460892	0.0431993	1708	875	3800	3351	1835	867	503	686	795	871
Pisd	-0.341028	6.12347	10.363	0.0046203	0.0432787	2713	1387	5495	8243	5214	4479	3680	2391	3246	5050
Wdr41	-0.295556	5.07328	10.3616	0.0046226	0.0432787	1292	740	2688	3847	2489	1999	1765	1103	1605	2403
Lrch2	0.801373	0.51024	10.359	0.0046267	0.0432927	90	54	153	211	144	73	28	53	34	69
Eipr1	-0.350246	3.73927	10.356	0.0046315	0.0433044	444	301	896	1627	918	784	667	492	567	935
Sla	-0.916579	6.21401	10.3532	0.00463601	0.0433044	1801	1027	2620	8585	2705	4199	4110	2009	3554	5462
Gm15848	-1.4577	-0.886621	10.3511	0.00463945	0.0433044	12	3	19	22	14	45	35	8	23	17
Pkd1l2	-1.83211	-1.98985	10.3508	0.00463991	0.0433044	3	1	4	8	4	4	14	6	10	12
Atg13	-0.233962	5.94038	10.3501	0.00464096	0.0433044	2467	1551	5820	8320	4317	3934	2748	2529	3024	4792
Lztr1	-0.287502	6.29571	10.3416	0.00465469	0.0433866	3133	1763	6144	9596	5175	4796	3961	2940	3459	5238
Spag5	-0.880232	1.82122	10.3414	0.00465499	0.0433866	89	86	214	240	159	228	238	81	172	338
Gm13375	0.501173	1.93654	10.3202	0.00468916	0.0436722	250	93	412	501	505	209	142	138	132	201
Rnf180	-1.02644	2.85677	10.3192	0.00469088	0.0436722	180	113	365	535	278	505	415	173	336	610
Aard	0.730198	3.64609	10.302	0.00471889	0.0439084	671	379	1800	2945	1798	696	477	543	366	659
Cntln	0.414473	3.79266	10.2928	0.00473394	0.0440238	1019	521	1932	2313	1515	870	709	505	671	918
Ifrd2	-0.339122	4.58795	10.2819	0.00475185	0.0441656	772	491	1937	2963	1512	1517	1162	884	1029	1492
Ighv3-6	-2.30872	3.10494	10.2659	0.00477837	0.0443874	42	7	76	227	93	126	195	432	176	160
N4bp2l2	0.160688	5.70582	10.2642	0.00478109	0.0443878	2777	1603	5764	7940	4629	3137	2462	1919	2308	3501
Armcx3	0.236396	4.45576	10.2532	0.00479944	0.0445333	1065	735	2886	3541	1890	1298	977	856	930	1483
Gm15912	1.09672	-0.0378024	10.2414	0.00481913	0.044683	72	29	92	163	177	52	19	36	27	28
Lgals3	-1.45433	8.89707	10.2403	0.00482094	0.044683	6123	3939	12180	25027	14250	27003	24950	7028	18785	31830
Trabd2b	0.447492	4.3246	10.2372	0.00482614	0.0447063	1180	737	3207	3650	1819	1069	856	800	887	1364
Gins1	-1.04655	1.27163	10.2342	0.00483119	0.0447216	49	27	76	155	93	141	111	59	87	150
Usp40	-0.274704	4.4816	10.233	0.00483317	0.0447216	1062	672	2258	2587	1488	1612	1242	861	1181	1783
Gtpbp3	-0.257164	3.93873	10.2228	0.00485031	0.0448553	653	352	1328	1890	1076	1007	776	570	689	1091
Meak7	-0.269129	3.56239	10.2194	0.00485602	0.0448831	507	279	995	1470	920	739	610	426	583	950
Clec4a2	-0.881793	3.70264	10.2168	0.00486054	0.044886	206	110	383	1394	556	601	689	353	425	691
Tppp	0.785643	4.75697	10.2161	0.00486173	0.044886	1717	1219	4847	5982	2967	1505	798	1241	949	1699
Wdr81	-0.443797	5.847	10.2043	0.00488168	0.0450213	2241	1470	4644	7091	2461	3737	2639	2104	3093	4560
Vtn	0.740233	3.41361	10.2022	0.00488524	0.0450213	668	340	1575	2438	1360	649	325	466	382	501
Kif26b	0.798009	3.84568	10.1991	0.00489056	0.0450213	1187	555	2567	2332	1781	703	384	660	545	930
Aurka	-0.807571	2.05615	10.1988	0.00489101	0.0450213	96	69	237	370	226	267	262	108	217	266
Gm42222	-1.22781	0.00114952	10.1981	0.00489212	0.0450213	10	15	25	59	43	52	62	18	45	61
Tgfb1i1	0.49784	6.09641	10.1978	0.00489262	0.0450213	3760	2042	9251	12809	6575	3417	2012	3116	2289	4338
Fcgbp	-2.77946	6.64458	10.1812	0.00492101	0.0452374	494	196	684	762	418	475	228	8166	297	430
Dpp7	-1.11374	5.23954	10.1797	0.00492357	0.0452374	737	391	1525	2434	1339	2262	1871	799	1535	2595
Ppp1cb	0.490418	7.83511	10.1793	0.00492431	0.0452374	12606	8127	30844	43331	21793	12406	10104	7474	9082	14256
Pparg	-0.858014	4.67541	10.1777	0.00492699	0.0452374	595	442	1092	2247	892	1276	1280	605	1246	1915
Zfp367	0.37907	4.68501	10.1737	0.00493399	0.0452768	1499	865	3539	4425	2523	1464	1245	951	1043	1687
Hexa	-0.851125	7.77432	10.1703	0.00493977	0.0452977	5222	2658	11032	19594	10361	13567	11279	5561	9528	15689
Gm9776	-0.457266	1.24506	10.1677	0.00494418	0.0452977	87	48	152	214	184	148	117	80	123	166
Rptoros	0.580744	1.18748	10.1676	0.00494443	0.0452977	150	84	305	418	258	119	70	100	90	151
Ppp1r14a	0.766377	5.03243	10.1644	0.00494989	0.0453045	2198	874	3262	7274	4881	1638	974	1480	923	1636
Nol6	-0.266201	5.28047	10.164	0.00495062	0.0453045	1584	934	3106	4325	2457	2223	1664	1417	1980	2595
Depdc1b	-0.889795	0.180034	10.1618	0.00495443	0.0453144	28	19	60	109	59	73	81	18	61	102
Il33	-0.94846	8.63072	10.1537	0.00496846	0.0454178	6764	3712	12836	19712	9859	12925	12309	14167	8741	16659
Pctp	-0.416282	4.55157	10.1411	0.0049902	0.0455509	762	407	1560	2596	1621	1353	1131	802	1004	1600
Lap3	-0.567872	6.44396	10.14	0.00499224	0.0455509	2206	1445	5432	8614	3915	4051	3473	3934	3154	5082
Pik3r2	-0.221586	5.41405	10.14	0.00499225	0.0455509	1755	1051	3659	5489	2999	2677	1989	1646	2010	3012
Anapc2	-0.159849	6.58353	10.139	0.00499398	0.0455509	4080	2505	8829	12927	7401	5899	4764	3635	4677	6955
Entpd6	-0.328761	3.50731	10.1369	0.00499765	0.0455593	424	241	885	1190	715	723	561	422	454	678
Fam234b	-0.341629	3.99705	10.1353	0.00500038	0.0455593	600	405	1287	1679	978	1001	769	541	778	1145
E230013L22Rik	-0.565127	1.56423	10.1011	0.00506036	0.0460665	95	55	201	257	188	202	145	110	115	215
Dnaja1	0.865834	8.3091	10.1004	0.00506158	0.0460665	16729	11068	57581	79922	24650	11396	7783	14361	10067	16933
Man1c1	-0.344441	5.7968	10.0976	0.00506654	0.0460864	2202	1213	5336	6238	3490	3357	2595	1957	2998	4377
Has1	0.922326	1.58177	10.0874	0.00508468	0.0462262	165	82	472	864	434	97	103	113	90	217
Smim15	0.280672	5.74139	10.0816	0.00509495	0.0462942	2711	1438	5847	9175	5195	2864	2431	1941	2114	3231
Igkv4-61	-4.07919	1.06292	10.0645	0.00512559	0.0464472	6	0	1	8	14	115	18	16	79	143
Stxbp2	-0.464086	6.24204	10.0634	0.00512748	0.0464472	2956	1545	4989	7181	4653	4899	3985	2316	3409	5397
Cep85l	0.831171	5.0637	10.0605	0.00513278	0.0464472	2500	1919	6843	6948	2973	1959	1195	1278	1487	2094
Mcph1	-0.30015	2.65185	10.0603	0.00513318	0.0464472	203	150	572	778	380	394	287	215	311	433
Pde8b	0.479433	5.2216	10.0588	0.00513575	0.0464472	2662	1535	5654	6216	3472	2277	1347	1496	1691	2705
Cdk1	-1.02173	3.033	10.0582	0.00513686	0.0464472	151	105	431	545	369	508	482	150	376	618
Clca1	-5.25584	9.95478	10.0573	0.00513849	0.0464472	1158	154	538	265	1904	335	79	88765	46	445
Kcnip3	0.475264	1.20176	10.0565	0.00513994	0.0464472	140	62	353	428	220	148	77	90	98	123
Cdkn3	-1.12488	0.25551	10.0565	0.00513997	0.0464472	23	14	50	102	59	88	73	17	56	119
Abra	1.78001	1.22245	10.0564	0.00514007	0.0464472	141	162	430	562	287	84	50	56	44	75
Igkv10-94	-2.39594	3.55923	10.0551	0.0051425	0.0464472	32	4	18	184	97	108	141	379	139	109
Unc79	1.15782	1.99501	10.0409	0.00516814	0.0465778	485	197	795	800	592	247	110	138	164	237
Prrt1	-0.611515	1.75881	10.0399	0.00516993	0.0465778	109	55	237	386	167	217	207	111	178	182
Ighv10-3	-3.04685	1.83788	10.0379	0.00517354	0.0465778	52	3	19	29	38	102	378	236	22	54
Chordc1	0.714772	6.27517	10.037	0.00517513	0.0465778	3947	2890	12580	18183	4748	3128	2209	3331	2586	4141
Cftr	-0.693886	4.46392	10.0367	0.00517561	0.0465778	818	620	2292	2821	1135	1929	1446	699	1677	2556
Klra9	0.956767	0.351544	10.0367	0.00517563	0.0465778	99	26	130	385	230	60	28	48	47	84
Gm30648	1.01867	-0.0920585	10.0362	0.00517656	0.0465778	94	41	158	206	132	38	27	36	45	59
Il17ra	-0.552084	5.7666	10.0297	0.00518837	0.0466589	2023	864	3005	7965	3274	3374	3018	1870	2869	4202
Ppil2	-0.1935	5.89259	10.0248	0.00519725	0.0467134	2413	1475	4987	7861	4410	3631	2963	2241	2626	4220
Fxyd1	0.673168	4.87718	10.0232	0.00520029	0.0467156	1634	818	3249	6258	3526	1494	963	1214	792	1446
Eif1ax	0.26104	6.15451	10.0209	0.00520449	0.0467281	3392	2185	7939	12261	6624	3805	3222	2506	2984	4697
Tmco6	-0.390963	3.79891	10.0129	0.00521907	0.0467883	525	293	911	1665	908	984	707	516	592	859
Col15a1	-0.43962	4.7067	10.0113	0.00522202	0.0467883	981	619	2292	2754	1285	1410	1216	1168	1320	1913
Cyba	-1.19543	7.77122	10.0088	0.00522656	0.0467883	3414	1639	6133	15455	8812	12127	11002	4825	8271	13435
Arxes1	1.36614	-0.929973	10.0084	0.00522732	0.0467883	40	23	53	118	53	19	11	14	14	14
Tnfsf11	-0.954733	-0.565615	10.0067	0.00523043	0.0467883	18	8	33	45	38	61	44	17	23	40
C4bp	-2.17423	-0.776881	10.0058	0.00523204	0.0467883	3	2	2	6	7	6	12	22	4	17
Slc35f3	0.721865	1.13856	10.0043	0.00523485	0.0467883	183	87	363	504	285	122	85	91	103	153
9530036O11Rik	0.491925	1.30136	10.003	0.00523723	0.0467883	154	82	307	349	283	133	115	85	81	148
Actn1	-0.3153	7.84614	10.0023	0.00523839	0.0467883	9347	5942	22765	30572	13169	15013	10622	9184	12253	18960
Mfsd13a	-0.626629	3.84847	10.0018	0.00523932	0.0467883	407	215	859	1197	655	762	569	400	635	1005
Igkv5-48	-2.39303	3.34147	9.99674	0.0052487	0.0468469	52	13	20	157	233	230	515	348	130	284
Rdh10	-0.360739	4.99335	9.98978	0.00526153	0.0469362	1322	716	2707	3993	2465	2334	1879	1076	1694	2377
Timp1	-1.46798	5.36378	9.98695	0.00526677	0.0469578	282	301	692	1138	608	1100	953	1423	666	1222
Ptpn6	-0.69792	6.26798	9.98169	0.0052765	0.0470194	2520	1052	3183	9340	4304	4926	4095	2588	3283	5728
Ints4	-0.209273	5.40866	9.9768	0.00528556	0.0470749	1767	1105	3883	5190	3157	2614	1949	1715	2103	3086
Wdr62	-0.766817	2.85276	9.96549	0.00530659	0.0472369	183	166	429	541	243	436	385	224	323	484
Nectin2	-0.213951	6.52249	9.95994	0.00531695	0.0473038	3621	1975	7834	11658	7137	5445	4031	3689	3737	7132
Pf4	-0.744494	3.95744	9.95009	0.00533538	0.0473616	326	196	636	1358	974	897	889	412	553	932
Olfm2	0.994487	3.32128	9.94974	0.00533605	0.0473616	695	366	1755	2536	1510	426	226	387	451	624
Rnaseh2b	-0.750587	3.76274	9.949	0.00533743	0.0473616	351	198	722	1155	759	892	919	358	498	786
Eef1akmt4	-0.767184	1.58949	9.94754	0.00534016	0.0473616	66	42	135	274	165	163	141	116	117	186
Asnsd1	-0.331582	4.84958	9.94517	0.00534463	0.0473616	1004	594	2331	3548	1826	1775	1426	922	1335	2005
Cyp2d22	0.633179	4.74419	9.94378	0.00534723	0.0473616	1928	1086	3718	4722	3698	1896	1077	913	1293	1353
Pptc7	0.315955	5.78793	9.94254	0.00534956	0.0473616	3272	1876	7263	9945	5410	3315	2386	2170	2683	3837
Ptafr	-1.06777	4.06711	9.94211	0.00535037	0.0473616	303	173	494	2084	567	904	1088	478	724	1081
Narf	-0.253506	4.37924	9.94181	0.00535093	0.0473616	823	545	1801	3227	1371	1436	1017	814	1043	1574
Clmp	-0.631734	3.80356	9.94047	0.00535346	0.0473616	434	347	998	1284	788	892	600	455	838	1362
Cenpt	-0.356041	3.09932	9.93978	0.00535476	0.0473616	314	208	681	978	449	521	431	342	319	605
Ing3	0.269833	4.20557	9.9355	0.00536283	0.0474078	1079	529	2235	2912	1808	1056	768	688	855	1232
AA986860	0.304818	6.88647	9.92146	0.00538939	0.0476172	5907	3840	14507	18912	8684	6456	4093	4644	4378	7662
Eya1	0.594131	2.36774	9.91537	0.00540094	0.0476699	375	191	672	727	561	222	161	212	219	323
Rsad1	-0.355947	2.57857	9.91484	0.00540194	0.0476699	270	167	514	691	392	502	369	208	285	416
Pla2g4c	-3.47413	2.8892	9.91379	0.00540395	0.0476699	36	16	53	22	19	23	19	877	11	29
Srpx	0.654308	2.88669	9.90984	0.00541146	0.0477109	425	216	987	1819	856	342	263	343	266	389
Micu3	0.401487	2.62895	9.89862	0.0054329	0.0478745	410	244	905	1076	529	444	330	201	230	410
Id4	0.617362	3.22037	9.88449	0.00546001	0.0480811	585	310	1153	1337	1046	462	301	380	304	460
Ighv2-5	-3.97699	1.19636	9.88339	0.00546212	0.0480811	4	1	4	15	27	78	17	319	9	4
Pelp1	-0.185946	4.85347	9.8795	0.00546962	0.0481217	1218	719	2530	3701	2120	1651	1303	1161	1414	2061
Rbm41	0.383664	3.63903	9.87567	0.00547701	0.0481612	780	505	1892	2046	1113	745	636	432	584	852
Nr3c2	0.862195	3.80684	9.86631	0.00549512	0.0482949	1251	648	2365	2887	1855	796	706	458	637	679
4933430I17Rik	-2.48988	1.57958	9.86193	0.0055036	0.0483422	29	9	43	53	25	240	109	17	63	231
Gpihbp1	0.526817	6.58589	9.86054	0.00550631	0.0483422	4842	2684	11617	20671	11704	5368	3378	4133	3446	5154
Blvra	-0.774544	4.9596	9.8553	0.00551651	0.0483993	733	424	1488	2834	1915	1805	1788	877	1444	2057
Amn1	0.266851	3.42306	9.85409	0.00551885	0.0483993	540	297	1242	1806	960	625	489	396	382	654
A830082K12Rik	0.805317	-0.922341	9.85208	0.00552278	0.0483993	37	22	91	97	56	26	20	10	26	34
Col12a1	0.981799	4.99496	9.85122	0.00552445	0.0483993	2506	2024	6493	5721	3486	1688	962	1307	1126	2121
Gm51819	-1.94876	-1.20039	9.84298	0.00554054	0.0484836	8	8	13	15	4	38	26	5	28	49
Thap12	0.363897	6.48225	9.84262	0.00554124	0.0484836	4803	2913	11585	17155	9891	5010	4009	3541	3996	6132
Tlr13	-1.25436	4.8792	9.84182	0.00554282	0.0484836	403	192	708	4390	631	1957	1571	708	1360	2188
Trpc6	0.524593	3.75044	9.83575	0.00555471	0.0485621	769	500	2150	2892	1382	886	518	546	557	852
Trarg1	0.746949	3.6273	9.83207	0.00556194	0.04859	699	512	2158	3617	951	798	347	536	436	718
Muc20	-0.562782	4.25395	9.83047	0.00556508	0.04859	755	465	1447	1960	1292	1247	924	570	1501	1711
Flad1	-0.370182	3.94614	9.82966	0.00556666	0.04859	558	355	1062	1583	1000	925	781	515	690	1037
C130050O18Rik	-0.735177	2.36608	9.82339	0.00557902	0.0486589	108	72	253	645	262	262	293	184	255	295
4930556M19Rik	0.341473	3.31255	9.82094	0.00558385	0.0486589	656	361	1066	1531	1172	616	487	339	452	693
Mtfr2	-1.192	0.0226135	9.82072	0.00558427	0.0486589	17	14	44	76	33	73	68	18	30	91
Wdr82	0.164958	6.39181	9.81972	0.00558626	0.0486589	4257	2344	9992	13305	7326	4934	3645	3290	3621	5691
Platr21	0.751471	0.0625686	9.81166	0.00560218	0.0487721	92	56	153	163	112	64	58	30	32	65
Col6a5	-2.87182	3.78457	9.81009	0.00560529	0.0487737	28	23	48	81	40	91	18	707	27	36
Sord	-0.508499	6.20983	9.79588	0.00563354	0.0489455	2650	1397	5692	8895	6076	5770	5135	1999	4019	5642
Fam13b	0.259871	5.78797	9.79568	0.00563394	0.0489455	3204	2018	7387	9512	4676	3709	2528	2284	2346	3833
Ogfr	-0.299902	5.87932	9.79354	0.00563821	0.0489455	2215	1084	4447	7288	4189	3534	2731	2463	2353	3719
Acap3	-0.254978	4.51858	9.79307	0.00563915	0.0489455	945	627	2170	2823	1552	1595	1128	855	1139	1722
1810020O05Rik	0.544506	1.69619	9.79276	0.00563976	0.0489455	222	113	512	561	257	177	135	117	121	194
Nr1d1	-0.766162	7.16651	9.7817	0.00566188	0.049112	4471	2887	12260	20914	6564	11364	6190	5358	11500	14865
Adamts17	0.859602	1.81327	9.76753	0.00569035	0.0493332	265	131	613	875	440	138	73	165	163	251
Dnmt3a	-0.445463	5.58048	9.75392	0.00571787	0.0495459	2094	1311	4509	4239	2566	3545	2535	1727	2576	3731
Fcer1g	-1.17327	6.84355	9.74666	0.00573259	0.0496476	1738	836	3310	9073	3814	5648	5649	2453	4026	7445
Phf6	0.356974	4.40805	9.74276	0.00574052	0.0496905	1260	753	2711	3909	1940	1124	931	856	939	1478
Slc15a2	0.42609	4.82628	9.73595	0.0057544	0.0497567	1651	763	3180	3911	2936	1668	942	1051	820	1669
Dph5	-0.388103	2.49857	9.73561	0.0057551	0.0497567	220	127	406	633	372	382	317	203	257	354
Arhgap19	-0.70292	3.28426	9.73425	0.00575788	0.0497567	341	194	585	788	537	730	580	241	498	730
Nxpe4	0.467764	3.72338	9.73254	0.00576137	0.0497567	926	487	1647	2581	1701	740	707	451	637	949
Igkv6-15	-3.89131	5.96343	9.73168	0.00576313	0.0497567	140	34	65	312	314	323	341	5045	347	819
Lilra5	-1.07665	4.11119	9.72914	0.00576832	0.0497757	413	251	720	1390	649	886	1081	460	899	1398
Nlrc5	-0.797732	4.2172	9.72518	0.00577644	0.049796	843	382	1209	1658	680	1573	1114	926	948	1083
Hotairm1	0.702078	1.50229	9.72507	0.00577666	0.049796	192	61	345	457	462	184	103	104	82	119
Klhl13	0.683922	4.08369	9.72181	0.00578335	0.0498279	1029	588	2095	3092	1889	628	429	927	554	810
Gm42005	0.963069	-1.47787	9.71907	0.00578897	0.0498505	26	9	35	60	57	15	6	7	18	17
Map3k14	-0.36733	4.08024	9.71548	0.00579635	0.0498882	729	417	1450	1852	1133	1236	978	733	747	1086
Igkv4-91	-2.9279	3.93832	9.70959	0.00580849	0.0499668	28	24	50	104	83	75	78	918	12	88
Il7r	-0.922806	4.26965	9.70766	0.00581246	0.0499752	726	257	960	2001	1063	1705	1361	379	1024	1833
Chchd7	0.45604	3.25288	9.70446	0.00581907	0.0500061	528	231	1020	1491	1085	544	394	345	304	412
Zfp467	-0.211927	5.05151	9.70226	0.00582362	0.0500194	1374	881	3011	4058	2472	2253	1655	1250	1583	2288
Lhx6	-0.621641	2.59	9.69983	0.00582865	0.0500326	267	139	619	590	323	408	351	283	456	455
Cd53	-1.0288	6.84077	9.69834	0.00583175	0.0500326	2445	1084	3831	11998	4920	7192	6577	2441	5276	8232
Hpgd	0.962797	8.48656	9.69716	0.00583418	0.0500326	24205	13722	61436	85247	49447	17782	12589	13498	11265	19653
Gm36598	-3.34387	1.25358	9.69528	0.00583809	0.0500403	7	0	5	4	1	28	36	10	26	24
Macrod2	0.444612	2.00256	9.69092	0.00584713	0.0500884	223	119	552	683	385	191	176	167	134	236
Kl	0.904728	-0.00689238	9.6894	0.0058503	0.0500884	85	55	132	201	98	47	18	46	35	66
Ocstamp	-1.17466	-0.789286	9.68707	0.00585513	0.0500884	6	9	11	38	10	18	26	24	15	21
Gfra4	0.503448	0.141181	9.68678	0.00585574	0.0500884	49	28	122	124	97	50	31	33	26	57
Zfp449	0.436139	2.24093	9.68273	0.00586418	0.0501348	291	166	735	825	417	275	196	174	207	315
Krt19	-0.248419	7.68903	9.67592	0.00587838	0.0501865	8218	4545	17940	26226	17801	12894	9536	8207	10119	16363
Ednra	0.554161	5.32195	9.67491	0.0058805	0.0501865	2487	1371	5921	8076	4289	2125	1220	1706	1811	2636
Nkiras2	-0.307066	5.37232	9.67388	0.00588266	0.0501865	1552	910	3048	5508	2801	2432	2072	1520	1930	2923
Tfap4	-0.351675	2.51607	9.67359	0.00588327	0.0501865	233	142	429	642	352	411	309	183	269	374
4933406B17Rik	0.833956	0.475471	9.67261	0.00588531	0.0501865	126	46	273	201	202	78	73	57	45	57
Nagpa	-0.424333	5.08025	9.66421	0.00590293	0.050311	1165	642	2470	4101	1997	1957	1664	1169	1558	2468
Cttnbp2nl	0.513571	7.58259	9.65962	0.00591257	0.0503674	12061	8684	31628	36901	14833	10912	7467	6621	9354	14189
Ogn	0.940172	7.23188	9.65688	0.00591833	0.0503786	10807	6138	25565	40697	19594	7601	4442	6270	6287	8144
Zfp9	0.621266	3.21347	9.65356	0.00592534	0.0503786	463	383	1399	2014	635	440	241	423	354	503
Kif18b	-0.979259	1.0983	9.65328	0.00592592	0.0503786	67	28	140	146	103	137	146	39	118	209
Taf7	0.297598	3.3093	9.65324	0.00592601	0.0503786	530	328	1315	1764	920	607	457	425	410	602
Crlf1	-0.43456	4.88618	9.64751	0.0059381	0.0504339	1135	562	2941	3414	1949	1941	1571	880	1798	2459
Dscc1	-1.09565	-0.53855	9.64659	0.00594006	0.0504339	15	7	32	25	29	37	50	16	20	35
Lrrc61	-0.237471	3.70725	9.64429	0.00594491	0.0504339	553	284	1059	1627	901	852	610	439	607	886
Dner	0.905997	-0.332342	9.64306	0.00594752	0.0504339	55	23	122	143	86	32	22	26	21	46
Amdhd2	-0.812505	4.68674	9.64271	0.00594827	0.0504339	706	298	1063	1944	1609	1630	1359	652	1144	1690
Mgat4b	-0.32202	6.56793	9.64077	0.00595237	0.0504339	3354	1914	7878	10649	6329	5957	4489	3168	4174	6512
Pla2g15	-0.86663	6.44609	9.64013	0.00595372	0.0504339	1731	1028	4022	6287	3287	4169	3342	2748	3189	5433
Slx4ip	-0.340959	3.07386	9.63397	0.00596681	0.0504964	330	190	814	1034	445	501	425	298	406	669
Rnf141	0.459651	6.92438	9.6338	0.00596717	0.0504964	7470	4223	17750	24565	12545	7157	5229	4901	5271	8058
Cenpi	-1.04348	0.836502	9.62793	0.00597967	0.0505764	63	24	89	104	93	141	134	41	92	133
Med15	-0.225586	6.03899	9.62535	0.00598516	0.0505971	2813	1671	6022	7981	3976	3996	3006	2487	3135	4683
Gm14403	0.62179	3.36498	9.62124	0.00599393	0.0506455	684	327	1672	1985	806	579	432	422	339	421
Rabl3	-0.352089	2.95725	9.6069	0.00602465	0.0508792	270	155	597	796	568	452	412	240	367	513
Cracd	-1.02447	3.41892	9.60064	0.00603811	0.050967	308	206	519	763	277	627	440	322	596	1033
Tpp1	-0.440451	7.58979	9.59578	0.00604859	0.0510296	6427	3855	16235	19675	10402	11762	9203	5944	9093	14142
Mapk6	-0.337399	5.73252	9.59161	0.0060576	0.0510797	2049	1397	5309	5996	3376	3640	2666	1833	2694	4537
Psme3	-0.177674	6.45287	9.58461	0.00607274	0.0511692	3323	2061	8032	11032	5938	4916	3988	3337	3864	5856
Esyt1	-0.38632	7.35485	9.58387	0.00607436	0.0511692	5865	3537	12075	18586	9560	9631	6823	6463	7365	11928
Kctd8	0.517626	1.22652	9.5789	0.00608514	0.0512242	173	79	331	495	247	131	107	75	125	153
Hexb	-0.771468	6.51574	9.57624	0.00609092	0.0512242	2365	1136	4521	7555	5395	5562	4660	2386	3896	6661
Rab39b	0.796731	0.29204	9.57548	0.00609258	0.0512242	86	46	156	217	99	57	39	51	27	53
Tfe3	-0.222527	5.72592	9.57408	0.00609563	0.0512242	2222	1093	4804	6769	3745	3214	2341	1993	2484	3836
Dna2	-0.59484	3.00158	9.57233	0.00609944	0.0512242	332	174	471	881	522	637	615	255	395	499
Mir703	1.72018	0.655913	9.57142	0.00610141	0.0512242	182	74	237	287	133	57	52	15	33	42
Apoe	-0.554312	9.40063	9.57095	0.00610245	0.0512242	20516	9574	45350	95899	51464	48093	39939	24147	34092	48137
Gm5532	0.906779	-0.105872	9.56805	0.00610878	0.0512515	59	36	195	232	89	60	28	36	24	54
Fcer2a	-1.61142	4.98576	9.56323	0.0061193	0.0513139	636	197	314	798	1328	2155	1580	494	1223	2115
Lrrc70	0.92571	-0.294588	9.56079	0.00612464	0.0513272	57	27	80	140	151	34	39	22	18	48
Ccl11	-1.9276	5.20169	9.55968	0.00612705	0.0513272	139	105	271	656	272	336	267	1792	173	322
Ehmt2	-0.190516	6.79278	9.55789	0.00613098	0.0513342	5152	2755	10693	14462	7939	7241	5420	4257	5467	8187
Lgmn	-0.941222	8.29624	9.54884	0.00615084	0.0514746	5505	3358	12901	20442	12424	16203	12853	8112	10758	19304
Pde11a	1.42327	-1.75958	9.54305	0.0061636	0.0515554	35	16	48	32	37	21	6	7	5	9
Cd22	-1.09587	4.916	9.5342	0.00618313	0.0516928	907	335	756	1717	1531	2184	1537	695	1339	2246
Nxpe3	0.519375	3.42536	9.52811	0.00619662	0.0517768	569	281	1371	1866	1291	586	379	457	315	594
Prrg3	-0.303324	6.99668	9.52637	0.00620047	0.0517768	5187	3604	12114	15144	6608	7736	6018	5522	6340	9244
Sugct	0.603236	0.611511	9.52546	0.0062025	0.0517768	101	40	169	230	179	68	45	61	50	83
Nfkbib	-0.383957	4.93006	9.5225	0.00620908	0.0518056	1003	560	2130	3662	2061	1876	1415	1134	1254	2062
Larp4	0.356627	5.75067	9.51448	0.00622693	0.0519167	3200	2002	7534	8271	4331	3031	2151	2020	2538	3413
Antxr1	0.316665	7.41173	9.51371	0.00622864	0.0519167	9857	5541	21681	26378	14944	8853	6104	6578	7857	11993
Marveld3	-0.228393	3.74749	9.50735	0.00624285	0.0519339	577	372	1271	1877	996	899	714	528	680	1078
Gm33647	0.891093	-1.04615	9.50731	0.00624292	0.0519339	45	18	58	90	78	26	21	10	16	36
Esam	0.35579	7.81002	9.50553	0.0062469	0.0519339	10606	6092	31440	41140	20987	12311	8474	9145	8931	13614
[truncated: 14,638 more rows]

## Sheet: SAL_v_HDM
Gene	logFC	logCPM	F	PValue	FDR	SAL.1	SAL.2	SAL.3	SAL.4	SAL.5	HDM.1	HDM.2	HDM.3	HDM.4	HDM.5
Apol7c	-2.96505	3.78915	132.933	6.7292e-10	4.22918e-06	71	41	134	250	144	501	997	497	655	1322
Itln1	-5.57608	2.77647	130.816	7.67438e-10	4.22918e-06	10	7	16	18	27	540	783	161	1043	700
Serpind1	-1.95333	3.67428	127.225	9.63302e-10	4.22918e-06	187	131	357	612	300	797	1366	540	1147	1123
Dusp1	1.37129	7.15582	126.384	1.01681e-09	4.22918e-06	13153	6043	25724	47730	28275	6214	8734	4791	6923	8080
Slc26a4	-5.50422	7.75048	115.36	2.12951e-09	7.08572e-06	482	338	534	706	431	13742	21766	9277	36781	25016
Elf3	-0.971206	5.76654	109.494	3.23701e-09	7.66223e-06	1612	949	4094	5017	2868	3149	6205	3167	4266	5623
Ccr5	-2.35453	4.35491	107.963	3.6225e-09	7.66223e-06	264	154	404	949	457	1315	1841	1113	2573	1808
Chil1	-2.30988	12.1935	107.734	3.68443e-09	7.66223e-06	54640	40475	110997	156134	94383	234468	436711	182763	541308	484214
Cdhr1	-3.24561	1.34145	105.033	4.50994e-09	8.33688e-06	20	19	43	40	35	216	334	165	213	412
Ccl12	-3.57391	2.20349	103.537	5.05442e-09	8.40904e-06	31	21	44	94	35	254	372	274	682	557
Slc5a1	-2.92773	5.46705	101.786	5.78576e-09	8.75069e-06	313	321	663	949	486	2665	4050	1910	5206	3821
Tmc5	-1.70323	3.87786	98.0643	7.76325e-09	1.07631e-05	292	191	494	571	407	732	1714	700	1026	1515
Lgals3bp	-1.67487	8.13996	95.3644	9.6666e-09	1.14415e-05	5451	2887	12298	17631	10054	15908	29759	15098	24697	34580
Htr7	-2.20587	0.733505	95.2875	9.72786e-09	1.14415e-05	26	15	50	80	40	107	151	113	201	179
Gp2	-3.85551	4.22798	94.5764	1.03157e-08	1.14415e-05	118	36	235	249	205	1898	2607	972	1657	2578
Foxp3	-3.04888	1.57043	92.8277	1.19357e-08	1.24109e-05	22	8	36	81	60	178	271	98	445	287
Flt3	-1.54856	3.45862	91.2727	1.36155e-08	1.33248e-05	270	116	453	813	428	698	1157	590	971	1302
Fscn1	-1.5678	5.7884	90.1958	1.49319e-08	1.38013e-05	932	581	2220	3185	1589	2651	4802	2347	4085	5948
Serpina3g	-3.34632	6.11319	85.4839	2.26131e-08	1.93311e-05	470	163	1108	2447	710	4139	10651	2967	8716	8747
Tnfrsf9	-3.76454	4.82348	85.1815	2.32386e-08	1.93311e-05	137	104	195	303	221	1300	2214	811	4629	2264
H2-K1	-1.26317	10.5276	82.6042	2.94194e-08	2.33072e-05	40696	18059	86539	145224	74305	94773	167859	79267	138846	177887
Nxpe5	-3.4439	2.01924	81.6986	3.20076e-08	2.4205e-05	18	11	38	118	41	228	309	203	511	460
Pigr	-2.69822	9.45237	80.5121	3.57878e-08	2.5887e-05	6958	4746	12435	14447	9935	27886	52137	24108	97824	68460
Proz	-2.77901	4.18503	79.0821	4.10166e-08	2.76692e-05	154	98	269	310	179	754	1202	391	1891	1762
Tnip3	-2.25175	2.37748	78.7343	4.24128e-08	2.76692e-05	79	45	116	207	120	353	568	243	563	485
Ly6i	-4.93009	6.8633	78.4008	4.38014e-08	2.76692e-05	182	260	329	416	382	3678	7110	2037	18264	14750
C3ar1	-2.12218	3.9818	78.1442	4.49041e-08	2.76692e-05	178	108	313	592	267	692	975	535	1469	1263
Mlph	-0.811628	6.04264	75.6202	5.7552e-08	3.41962e-05	2075	1175	3459	5044	3514	3552	5646	3181	4751	4741
Apold1	1.99805	1.76736	75.0904	6.06811e-08	3.48121e-05	371	142	560	997	1057	108	189	106	93	112
Btnl6	-6.92823	-0.316063	73.9433	6.81232e-08	3.77789e-05	0	0	3	1	0	118	42	17	138	117
Muc1	-0.851564	9.10447	72.8129	7.64589e-08	4.05119e-05	16092	9109	34295	43640	25960	25519	51171	24783	39898	46582
Dnase1l3	-1.93893	2.27479	72.6287	7.79216e-08	4.05119e-05	78	65	164	343	172	505	489	253	568	595
Pdcd1lg2	-3.84224	2.57653	71.8966	8.40485e-08	4.10504e-05	33	22	39	71	65	367	506	242	1045	630
Slc6a20a	-2.19765	3.96082	71.6424	8.62996e-08	4.10504e-05	241	99	314	385	292	763	975	483	1624	1304
C1qc	-1.99826	6.40273	71.6357	8.63597e-08	4.10504e-05	1061	615	2335	4957	2300	4535	7503	3354	9094	8603
Ifitm1	-1.05198	6.27001	71.308	8.93627e-08	4.11753e-05	1922	910	3514	7434	3597	4205	7960	2950	5467	6818
AA467197	-4.20676	3.5284	71.0746	9.15721e-08	4.11753e-05	47	24	81	140	60	540	858	293	2289	1030
Ccl7	-3.37207	2.73362	70.7922	9.43266e-08	4.12977e-05	26	31	84	163	44	288	440	286	927	740
Cd74	-1.25361	11.1409	70.2815	9.95446e-08	4.18932e-05	58892	26956	109616	191146	115845	131048	236016	106431	198543	253998
AU040972	-1.65486	6.56839	70.1702	1.00723e-07	4.18932e-05	1751	835	2673	2836	3546	4750	8534	3663	5535	9523
Cxcl10	-2.45079	2.13902	69.6887	1.06006e-07	4.30151e-05	45	33	134	173	110	236	541	321	430	578
Mucl3	-1.71396	1.75748	68.3805	1.21975e-07	4.81748e-05	42	42	153	258	77	215	401	214	312	229
C3	-1.47294	11.075	68.1902	1.24513e-07	4.81748e-05	41829	35140	106949	128998	67977	108037	247980	136361	161873	222634
Gal	2.35977	0.447416	66.6428	1.47459e-07	5.57564e-05	118	73	239	457	255	24	51	37	24	32
Zfp715	0.759587	4.37157	65.7273	1.63222e-07	5.92149e-05	1330	760	2486	3635	2222	859	1368	818	846	1023
Cfb	-1.8016	7.61848	65.6997	1.63725e-07	5.92149e-05	2778	2548	5980	6994	5383	9396	14032	8305	20150	18831
Ctla4	-3.8356	1.76742	65.4469	1.68416e-07	5.96157e-05	23	11	19	47	51	228	263	131	694	474
Wdfy4	-0.89074	6.21868	65.1661	1.73801e-07	6.02402e-05	2437	1227	3661	6334	3166	3859	6734	3642	5303	5600
Mat2a	0.769276	7.17502	64.8409	1.80279e-07	6.12103e-05	10491	5448	23422	33764	17537	6209	10145	5771	7778	11000
Speer4c	-2.84076	1.24387	64.3391	1.90807e-07	6.3489e-05	15	13	62	54	42	83	215	118	342	287
Serpina3i	-2.41118	1.30623	63.6937	2.05358e-07	6.48101e-05	23	16	38	68	43	105	177	93	192	258
Icos	-1.91559	2.31083	63.5054	2.09833e-07	6.48101e-05	84	47	157	256	174	273	483	213	613	564
Rgs16	-2.27098	3.01597	63.4886	2.10239e-07	6.48101e-05	70	47	148	183	154	335	541	264	753	451
Basp1	-1.14421	5.4407	63.3549	2.13488e-07	6.48101e-05	1134	530	2457	3287	1794	2206	3815	1850	3942	3917
Mexis	-2.29595	-0.251212	63.3237	2.14255e-07	6.48101e-05	6	4	16	27	11	26	60	20	79	57
Cxcl17	-0.857053	6.23451	62.9271	2.24267e-07	6.49305e-05	1801	1071	3947	6202	4236	3703	6842	3181	4820	5907
Cd4	-1.49586	3.57634	62.8603	2.26003e-07	6.49305e-05	291	102	462	849	552	620	1217	533	1026	1565
C1qb	-2.14671	6.53131	62.8466	2.26361e-07	6.49305e-05	1115	637	2332	5127	2388	5112	7842	3646	11122	9926
D17H6S56E-5	-1.13335	7.50773	62.3521	2.39715e-07	6.75956e-05	3894	2923	8647	11941	6966	9164	15188	6882	15734	14344
Tigit	-3.08945	1.30724	62.1919	2.44227e-07	6.77201e-05	20	7	34	116	53	181	322	175	296	402
Pklr	-1.73232	0.760614	61.8401	2.54467e-07	6.91507e-05	29	19	62	65	51	89	129	72	167	164
Ces2c	-3.25297	1.07462	61.7323	2.57699e-07	6.91507e-05	11	6	17	39	26	93	109	50	297	173
Gm39701	-4.54257	2.89744	61.4582	2.66128e-07	7.0279e-05	28	34	66	50	26	347	568	233	2307	831
St6galnac1	-7.4131	-1.64605	61.1364	2.76413e-07	7.18545e-05	0	0	1	0	0	53	57	4	70	66
Oas1g	-3.79246	2.24446	60.5754	2.95415e-07	7.44955e-05	32	19	53	107	57	446	600	315	691	874
Adamts1	1.27993	6.40799	60.5721	2.95528e-07	7.44955e-05	6783	3644	17353	21902	12933	2551	5601	4029	3269	4079
Ly6e	-0.919393	10.5376	60.2296	3.07844e-07	7.64418e-05	43337	23326	102790	163116	92361	89225	174887	81888	100807	169311
P2ry6	-1.42646	4.80051	59.9689	3.17598e-07	7.77042e-05	543	271	1055	1828	950	1180	2143	1148	2626	2418
Slfn9	-1.05813	3.29879	59.8428	3.22439e-07	7.77453e-05	232	183	483	709	361	586	805	379	752	843
Tmem176b	-0.828308	9.05478	59.5976	3.32088e-07	7.89278e-05	14465	8432	35406	52659	29909	26946	52205	24657	39382	49484
Syngr2	-0.799283	7.29473	59.1733	3.49552e-07	8.19084e-05	4893	2732	10296	16128	9108	9313	15255	7126	12451	14273
Oas1a	-2.70085	4.50531	58.7558	3.67734e-07	8.32111e-05	252	115	490	1361	503	1921	2980	1570	2613	3339
Fgl1	-3.07167	0.594766	58.6904	3.70675e-07	8.32111e-05	6	8	32	32	25	76	137	51	244	169
Rnpep	-0.664661	6.63763	58.6572	3.72176e-07	8.32111e-05	3123	1932	7429	11214	5391	5417	9725	4431	7608	8549
Iglv2	-4.44722	3.15612	58.4215	3.83044e-07	8.32111e-05	34	45	85	57	122	966	2749	490	2189	753
Fli1	0.664962	5.15733	58.381	3.84947e-07	8.32111e-05	2303	1259	4681	6668	4351	1410	2861	1723	1566	2021
Stac2	-2.86876	3.09219	58.3774	3.85121e-07	8.32111e-05	118	42	121	207	170	469	558	303	1572	1042
Zscan30	1.09599	0.889971	57.4936	4.29387e-07	9.1586e-05	129	75	248	352	223	57	115	68	51	99
Gpr176	-1.80922	1.79267	57.3631	4.36388e-07	9.19011e-05	44	30	119	123	78	117	230	113	286	379
C1qa	-1.85831	6.71458	56.7854	4.68948e-07	9.69401e-05	1398	809	3306	6542	3087	5448	9033	4184	11402	10035
Tnfrsf4	-2.41341	1.47608	56.734	4.71969e-07	9.69401e-05	39	13	75	77	62	130	220	91	340	360
Kcnn4	-1.61493	3.37158	56.5912	4.80485e-07	9.74858e-05	217	85	394	634	406	515	875	393	922	1449
Gatm	-2.6276	3.91129	55.6415	5.41653e-07	0.000107722	158	113	356	486	308	878	1489	770	2110	1777
Ptger4	-1.0753	3.54928	55.6091	5.43886e-07	0.000107722	295	167	473	952	481	588	948	557	974	805
Ccl19	-2.3061	0.232224	54.9781	5.89491e-07	0.000115381	17	7	31	46	23	49	116	44	100	191
Jchain	-5.10638	8.12877	54.7776	6.04858e-07	0.000117012	714	328	1383	3774	2330	20547	24925	17827	63263	82335
Btnl4	-5.89977	-0.973936	54.5153	6.25633e-07	0.00011964	1	0	0	1	2	57	23	4	78	64
Cd177	-3.37192	7.26681	54.0855	6.6141e-07	0.000125044	568	287	1123	2767	1079	3842	7138	2404	16958	13122
Ch25h	-3.21867	5.97836	53.6743	6.97776e-07	0.000129234	314	201	574	1200	664	2553	4479	1075	8920	4118
H2-M2	-3.95608	3.28442	53.6597	6.99106e-07	0.000129234	91	23	103	115	97	676	1134	179	2531	1107
Ahsp	-5.18947	4.48172	53.5404	7.10091e-07	0.000129822	28	21	37	174	87	866	1087	300	5078	1728
Sgpp2	-1.16449	6.68978	53.3505	7.27971e-07	0.00013134	2687	1654	5501	7851	4296	7633	10238	5619	7167	8372
H2-Ab1	-1.27785	9.48521	53.2503	7.37605e-07	0.00013134	17849	7677	31395	63329	40477	44650	77123	34250	62089	77542
Fcgr2b	-2.56067	6.20316	53.2043	7.42076e-07	0.00013134	772	525	1646	3459	1309	3961	5735	2955	13224	7571
Gpr55	-1.97481	2.78627	53.1001	7.52316e-07	0.000131346	124	48	221	362	160	325	565	240	885	734
Igha	-4.08651	9.23614	53.0439	7.57902e-07	0.000131346	2828	976	5974	13784	9006	34555	43623	29266	114950	169786
Serpina3f	-3.20331	4.86439	52.7701	7.85778e-07	0.000134773	187	64	651	1597	194	1354	5343	1303	4466	3716
Gimap8	0.759954	5.0171	52.0811	8.61115e-07	0.000146188	2412	1213	4348	5872	3944	1303	2470	1319	1269	2226
Ms4a4a	-2.36291	4.23792	51.9042	8.81724e-07	0.000148174	182	80	410	1495	308	932	2026	860	2516	1901
Selp	-1.4596	4.01713	51.7585	8.99112e-07	0.00014872	323	199	771	1436	546	889	2409	876	1162	1602
Cxcl9	-4.30931	3.0958	51.7276	9.02848e-07	0.00014872	23	32	53	154	107	716	819	1038	1514	1348
Mex3d	0.586796	4.40724	51.347	9.5031e-07	0.000155003	1267	755	3043	3867	2039	906	1726	971	890	1253
Ccl9	-2.59189	7.18736	51.179	9.72133e-07	0.000155693	974	763	1905	7130	2011	6110	13188	4368	19002	11528
Tff1	-8.82361	-0.991797	64.8843	9.73256e-07	0.000155693	0	0	0	0	0	66	78	16	92	46
Pigt	-0.494955	6.45219	51.0424	9.90276e-07	0.000156044	3263	1758	7436	9366	5476	4595	8601	4163	5407	7792
Cdc37l1	0.485	5.68383	51.0132	9.9421e-07	0.000156044	3063	1862	6558	8630	4736	2425	3923	2233	2498	3081
Chil3	-4.57393	13.1297	50.7784	1.02644e-06	0.000159597	24948	14913	48489	109429	42388	476310	556119	134676	2374022	525447
Ticrr	-1.72275	0.354931	50.3804	1.08375e-06	0.000166948	22	13	38	60	34	80	80	47	136	90
Tap1	-1.02912	6.09257	50.2067	1.10985e-06	0.000168075	2099	877	3820	7231	4081	3976	7321	3680	5146	7961
Mab21l3	-2.69834	1.82687	50.1974	1.11127e-06	0.000168075	17	25	34	42	41	151	174	86	329	187
Gm11545	-1.25428	0.877526	49.9871	1.14388e-06	0.000168129	51	18	103	137	90	134	178	84	147	187
Gm4841	-2.95728	-0.0920403	49.9496	1.14981e-06	0.000168129	15	4	16	31	10	51	68	81	138	116
Tmem176a	-0.723569	8.35752	49.8967	1.15821e-06	0.000168129	9167	5398	19963	34594	18477	16212	28316	14693	23399	27862
Gm4951	-1.66826	3.27267	49.8768	1.1614e-06	0.000168129	247	99	513	852	337	665	1262	734	967	1198
Bcl6b	0.929548	4.9878	49.8113	1.17194e-06	0.000168129	2275	1017	5093	6442	5071	1078	2571	1364	1217	1963
Gdpd2	1.44049	3.05827	49.8093	1.17227e-06	0.000168129	767	448	1370	1975	1362	344	474	328	226	379
Foxf1	1.10657	7.88658	49.3013	1.25778e-06	0.000177702	17852	8785	40385	64300	34282	9136	15739	11583	7224	13347
Muc5ac	-4.69379	4.6898	49.2865	1.26037e-06	0.000177702	134	68	214	166	155	2493	6347	2965	1356	4405
Mcm6	-0.641544	5.29355	49.1454	1.2854e-06	0.000179707	1299	728	2596	3756	2555	2140	3828	1671	2692	3363
Itgad	2.81889	-1.05676	49.0741	1.29824e-06	0.000179991	56	36	66	192	118	8	4	7	12	20
Irgm1	-1.09109	5.75858	48.8946	1.33125e-06	0.000183041	1585	749	3522	6151	2908	3194	6257	3916	4087	6041
Btbd17	-2.83588	-1.05225	48.7555	1.35745e-06	0.000185114	3	2	4	15	8	24	46	18	63	25
Pdcd1	-2.50947	1.46643	48.5746	1.39239e-06	0.000188335	33	16	74	139	75	185	269	137	432	385
H2-Aa	-1.12905	9.47822	48.4018	1.42669e-06	0.000190945	19521	8529	34659	67787	43968	43704	77874	35002	59776	74534
Il10	-6.09866	-0.262414	48.3624	1.43464e-06	0.000190945	0	1	0	5	3	48	84	55	195	123
Itih4	-1.50315	8.38732	48.2937	1.44862e-06	0.000191275	5941	4782	11148	12847	7886	13539	28652	12219	25688	28048
Serpina3h	-2.12135	1.47583	48.1044	1.48795e-06	0.000192489	49	19	63	140	76	132	233	152	306	348
Adora2b	-0.994486	4.66463	48.1001	1.48886e-06	0.000192489	693	392	1835	2519	1300	1455	2765	1420	2342	2152
Reg3g	-1.94897	7.66146	48.0809	1.49293e-06	0.000192489	3603	2383	8339	10985	6208	20645	36994	10710	10379	22386
Csrnp1	0.766865	5.255	48.0283	1.5041e-06	0.000192489	3006	1449	5742	10229	4954	1777	3170	1545	2427	2430
Igkv14-126	-4.43987	2.62325	47.8913	1.53364e-06	0.000193877	28	11	18	78	50	411	807	184	1298	506
Gm40085	-3.42266	-1.90459	47.8702	1.53824e-06	0.000193877	1	0	5	2	2	9	17	12	21	31
Uhrf1	-1.19075	3.54875	47.4107	1.64251e-06	0.000203843	240	209	646	800	438	736	1088	421	984	1125
Nostrin	0.707122	5.63116	47.3745	1.65103e-06	0.000203843	3278	1776	7317	11098	5171	2076	3482	2404	1929	3463
Il34	-0.707007	4.56544	47.3617	1.65407e-06	0.000203843	701	448	1796	2474	1239	1280	2223	1058	1884	1964
H2-Eb1	-1.18788	8.96059	47.297	1.6695e-06	0.000204231	13108	5537	23696	46604	30060	31101	52297	23787	43020	54620
Ciita	-0.666973	5.41098	47.2	1.69291e-06	0.000204784	1547	731	2332	4389	2036	2050	3491	2120	2596	3545
Sting1	-1.49354	5.41241	47.1765	1.69864e-06	0.000204784	884	492	2089	3629	1801	2260	4222	2080	5744	4206
Ifi30	-1.89211	7.85561	47.1006	1.71727e-06	0.00020532	3864	1947	7846	16607	7203	13142	20853	9550	34860	22132
Tm4sf5	-2.34984	0.302948	47.0583	1.72776e-06	0.00020532	17	7	41	41	26	67	117	44	171	131
Lrg1	-2.2413	8.46904	46.7443	1.80789e-06	0.000213318	4521	2664	7890	16055	7015	14220	27364	9828	51233	37503
Pnp2	-1.21701	0.586812	46.5885	1.84916e-06	0.000216651	35	12	74	109	75	94	132	62	106	141
Rnase2a	-10.6249	4.05365	46.4298	1.89229e-06	0.000217217	6	1	0	1	0	2231	2736	971	3601	2045
F10	-2.69641	5.07401	46.3972	1.90128e-06	0.000217217	382	248	621	1404	486	1715	3422	1076	6156	3544
Lcn2	-2.91542	10.8393	46.3473	1.91515e-06	0.000217217	9806	13731	18067	28157	14039	61177	108214	42065	242408	134217
Pigu	-0.41799	5.24666	46.3422	1.91655e-06	0.000217217	1387	764	2909	4284	2342	1965	3293	1731	2444	2746
Nr4a2	1.13893	3.0951	46.2752	1.93535e-06	0.000217217	602	325	1516	1844	1127	298	564	362	311	344
Lbp	-0.704413	6.82371	46.2556	1.9409e-06	0.000217217	3463	1966	8360	11337	6222	5419	10894	5245	8505	9712
Tmem71	0.829927	3.93071	46.1254	1.97815e-06	0.000217217	1081	498	2160	3760	1831	648	1174	738	585	773
Parp11	-0.530366	3.88056	46.0654	1.99558e-06	0.000217217	547	328	1285	1596	948	763	1435	781	1079	1339
Septin3	-1.1363	2.97441	45.9662	2.02477e-06	0.000217217	225	118	427	496	316	550	640	447	598	532
Dhdh	0.489274	4.20147	45.9605	2.02647e-06	0.000217217	1086	646	2302	3134	1670	891	1522	746	760	1138
Sftpa1	-0.820837	12.9301	45.9547	2.02819e-06	0.000217217	223498	132149	500977	849387	429823	418288	775671	397585	626312	652256
Fcamr	-1.65314	3.42261	45.9478	2.03024e-06	0.000217217	202	127	372	284	275	444	775	379	882	1092
Ccl8	-5.54635	5.8188	45.8633	2.05553e-06	0.000217217	108	38	199	356	213	4994	6960	2968	9358	7672
Mgl2	-1.68666	5.40352	45.8488	2.05992e-06	0.000217217	977	628	1512	3034	1422	3119	5578	2806	3619	4715
Rhob	0.695124	7.84635	45.8453	2.06098e-06	0.000217217	14864	7230	30242	54121	30114	11228	18006	10292	10559	12872
D730005E14Rik	-1.09944	3.13656	45.839	2.06289e-06	0.000217217	230	137	568	720	281	441	870	385	862	684
Serpina10	-2.76826	1.03067	45.6618	2.11732e-06	0.000221314	18	15	39	54	59	121	202	83	306	338
Ighv6-6	-5.47995	2.89136	45.6075	2.13434e-06	0.000221314	18	13	11	29	71	744	777	142	1843	2259
Ms4a6d	-2.56983	5.34008	45.5762	2.1442e-06	0.000221314	329	239	662	1959	554	1905	2535	1545	6831	2522
Tnfrsf8	-2.28444	0.67087	45.5421	2.155e-06	0.000221314	14	14	18	81	44	103	155	62	153	177
Iglc2	-3.31213	4.40069	45.3886	2.20441e-06	0.000224999	278	71	316	470	751	1511	4863	1156	4718	3557
Foxa3	-2.77391	0.858404	45.283	2.23914e-06	0.00022715	28	5	46	51	42	157	248	163	121	231
Ms4a7	-2.69119	3.74695	45.1737	2.2757e-06	0.00022946	80	57	190	394	234	541	723	312	1773	1207
Ighg1	-12.4786	8.92376	45.008	2.33242e-06	0.000233762	3	6	24	41	35	37607	11625	12787	275385	111998
Pianp	-1.92806	1.46334	44.8457	2.3895e-06	0.000238049	55	30	88	174	100	134	304	90	370	488
Zfp948	0.838531	3.07215	44.7599	2.42032e-06	0.000239123	579	380	1429	1515	809	363	547	364	387	442
Nr4a1	1.53468	4.84396	44.7358	2.42903e-06	0.000239123	2636	778	4604	7332	7740	928	1522	850	938	1866
Ifi27	-1.10068	6.46747	44.6139	2.47374e-06	0.000242092	2556	1429	5473	8880	5035	6891	10579	4466	7283	9639
Ighv1-64	-5.83537	3.77518	44.4028	2.55331e-06	0.000247349	26	10	45	143	94	1463	854	886	4390	5343
Derl3	-3.04343	3.03631	44.3927	2.5572e-06	0.000247349	92	50	168	310	131	505	837	393	1499	1582
Gm21149	-1.53048	1.69855	44.2755	2.60267e-06	0.000250293	61	37	226	205	144	211	361	147	378	394
Pgm1	-0.894925	6.29958	44.0661	2.68618e-06	0.000256839	2105	1474	4537	7128	4051	4413	7538	3517	7156	5727
Fosb	1.53423	1.99411	43.8058	2.79412e-06	0.000265633	337	162	804	1029	1005	134	161	173	204	169
Syn1	-1.13873	2.12912	43.399	2.97266e-06	0.000281001	103	85	255	433	130	218	572	213	363	406
Retnla	-6.25194	11.9157	43.3065	3.01498e-06	0.000283391	5041	4606	7402	7707	7325	361154	717966	266845	502611	557674
Mafb	-1.68383	4.83252	43.204	3.06266e-06	0.000284976	453	344	1180	2184	675	1387	2137	1329	4034	2420
Zfp131	0.586573	4.94528	43.1967	3.0661e-06	0.000284976	1945	1087	4483	5459	2920	1411	2381	1401	1471	1622
Cldn2	-1.69579	1.01486	43.0208	3.14998e-06	0.000288758	43	24	69	110	93	139	313	115	159	196
Scamp2	-0.654326	6.29606	43.0104	3.15504e-06	0.000288758	2727	1462	5629	7847	4606	4052	7402	3592	6085	6616
Igkv10-94	-5.59561	3.55923	43.0025	3.15886e-06	0.000288758	32	4	18	184	97	2915	706	656	3949	2084
Ttc39c	-0.785311	3.56823	42.876	3.22097e-06	0.000291706	373	242	1003	1230	619	794	1265	586	995	1016
Ighv2-2	-5.77034	2.02944	42.8655	3.22618e-06	0.000291706	6	3	10	47	18	186	465	154	673	1985
Fxyd4	-5.50244	3.27441	42.8121	3.25286e-06	0.000292529	19	9	39	30	14	360	653	202	1978	950
Mmp25	-1.54744	2.46961	42.7049	3.30714e-06	0.000295812	90	49	203	488	150	271	447	223	449	663
Sftpd	-1.34557	11.2651	42.5976	3.36248e-06	0.000299153	45815	28802	105771	184802	94836	115389	211956	94133	264087	197693
Parp9	-0.622235	5.77821	42.4854	3.42144e-06	0.000302779	1904	999	4153	6470	3512	3197	5596	3112	3570	4549
Igkc	-5.21884	10.474	42.2775	3.53374e-06	0.000310539	3958	1215	6108	16963	12796	95310	93563	74929	358034	473037
Tmprss4	-0.848594	5.49583	42.2545	3.54645e-06	0.000310539	1351	810	2415	4090	2665	2948	3794	1971	3543	3887
Fam102b	0.911164	5.7711	42.0362	3.66924e-06	0.000319608	3722	2255	8478	11593	6287	2375	3781	2612	2098	2368
Ighv1-62-2	-5.62405	-0.0412311	41.9601	3.71319e-06	0.000321752	0	0	2	21	3	116	219	36	211	303
Sema4b	-0.620336	4.61132	41.9061	3.74474e-06	0.000322804	791	484	1691	2546	1258	1470	2157	986	1466	2160
Bak1	-0.703721	5.7898	41.7694	3.82583e-06	0.000328094	1625	920	3672	5959	2959	2883	4694	2450	4525	4042
E230016K23Rik	-2.81253	1.57586	41.7209	3.85511e-06	0.00032891	25	14	42	125	23	130	284	70	394	311
Il2ra	-1.65148	2.31809	41.606	3.9254e-06	0.000333199	100	53	159	316	139	277	391	194	580	420
Hkdc1	-1.02862	4.11712	41.5359	3.96896e-06	0.000333514	486	285	1159	1450	699	974	1676	1001	1384	1450
Gdf3	-3.37946	-0.974179	41.5355	3.96921e-06	0.000333514	5	0	2	18	5	23	64	20	83	43
Sp5	-1.32757	3.47645	41.4757	4.00681e-06	0.000333871	198	99	390	643	442	489	790	378	968	780
Tff2	-2.6809	5.29741	41.4553	4.01974e-06	0.000333871	595	187	972	1439	1002	4126	5587	2455	3327	5553
Rasgef1b	0.783986	5.28329	41.4334	4.03367e-06	0.000333871	2929	1730	5736	8806	4330	1953	3547	1819	1690	1846
Zbp1	-2.53781	4.30003	41.3749	4.07112e-06	0.000335303	273	109	453	1271	539	1335	2607	1527	2288	3280
Mcpt2	-6.93839	-0.618059	41.2965	4.12194e-06	0.000337816	1	0	0	1	1	110	94	28	57	87
Dhx58	-1.77074	3.80568	41.2571	4.14772e-06	0.000338263	319	130	484	1043	598	936	1826	998	957	2086
2610203C22Rik	0.901022	1.34258	41.0679	4.2741e-06	0.000346227	164	102	372	558	298	132	173	97	87	127
Clec4a3	-1.98035	4.96102	41.0489	4.287e-06	0.000346227	543	284	831	2406	1122	2162	3513	1455	4543	3414
Ear2	-1.44822	6.85411	40.8289	4.43982e-06	0.000356837	2924	1339	4752	9355	5888	8123	16477	4793	9353	14223
Zfp385b	-0.824066	3.30946	40.7399	4.50335e-06	0.000360086	246	150	595	762	413	429	779	410	634	770
Batf3	-2.32964	1.61944	40.6829	4.54458e-06	0.000360086	49	26	74	140	71	226	292	137	369	423
Aif1	-1.88735	3.00251	40.6821	4.54518e-06	0.000360086	133	58	237	515	344	423	673	352	1005	1096
Fkbp11	-1.91118	3.35213	40.5921	4.61115e-06	0.000363581	115	72	360	573	308	422	835	334	1289	1050
Awat1	-9.79348	4.904	40.461	4.70908e-06	0.000369552	9	0	4	1	1	668	289	57	8798	976
Gm30327	-2.58106	0.0591258	40.4243	4.73692e-06	0.000369565	5	2	18	26	12	31	53	32	101	51
Nxpe4	0.959982	3.72338	40.4024	4.75367e-06	0.000369565	926	487	1647	2581	1701	506	907	570	341	678
Misp	-0.836225	3.5637	40.2024	4.90926e-06	0.000378256	397	209	713	941	763	782	1225	653	590	1185
Zfp697	0.990356	4.19818	40.2002	4.91094e-06	0.000378256	1385	886	3092	3619	1773	722	1337	782	600	982
Scn3b	0.889045	6.05619	40.1671	4.93725e-06	0.00037853	4145	2174	9430	10799	8172	2749	3476	2918	2081	3192
Igkv12-89	-4.54502	2.52908	39.9967	5.07517e-06	0.000387319	12	18	36	59	29	982	690	21	438	850
Slc7a8	-1.83661	3.84133	39.9512	5.11265e-06	0.000388398	209	128	395	700	313	517	866	460	1642	1369
Ighv1-53	-4.62979	3.36258	39.8315	5.21292e-06	0.000394215	43	8	34	110	153	1105	911	179	1183	3628
Adora3	-2.89538	1.28138	39.7758	5.26027e-06	0.000395015	24	10	22	55	30	88	129	64	392	162
Gm5431	-2.05773	2.68272	39.7629	5.27128e-06	0.000395015	124	78	240	396	171	506	888	593	456	888
St14	-0.431965	6.51627	39.7192	5.30888e-06	0.000395015	3362	2141	7756	10045	5393	5029	8201	4415	6177	6879
Tmem51	-0.749827	4.71311	39.6851	5.33845e-06	0.000395015	800	456	1807	3050	1540	1561	2401	1187	2163	2416
Cntln	0.817953	3.79266	39.6808	5.34222e-06	0.000395015	1019	521	1932	2313	1515	576	938	609	449	786
H2-DMb1	-1.07984	6.5114	39.414	5.57988e-06	0.000410763	2515	1181	4525	8213	4858	5183	7770	4014	8616	8709
Ighj1	-3.73759	-1.32979	39.3738	5.61666e-06	0.000411649	5	2	3	10	2	25	43	11	106	61
Ighv1-55	-3.97226	3.02186	39.3417	5.6463e-06	0.000412007	25	30	33	199	135	588	669	230	1128	2556
Prorp	-0.4937	3.08479	39.2761	5.70728e-06	0.000414638	287	186	642	920	557	485	894	407	494	638
AW112010	-0.898493	5.7468	39.1343	5.84172e-06	0.00042256	1661	887	3479	6094	4065	3627	6583	3471	3432	6061
Slc30a9	0.420018	5.95885	39.0751	5.89887e-06	0.000423466	3388	2079	8130	10301	5181	2987	4838	2597	2962	3707
4930430E12Rik	-5.16605	3.95184	39.0686	5.90515e-06	0.000423466	30	24	53	43	27	390	353	120	3625	902
Acp5	-2.98697	6.93095	39.0135	5.95902e-06	0.000424627	958	526	1645	3346	1867	5425	6792	2458	25762	8744
Tuba1c	-0.999564	5.76825	38.9742	5.99771e-06	0.000424627	1265	848	3347	5569	2753	3281	5096	2431	5289	4398
Serpina3n	-1.6693	7.7787	38.974	5.99792e-06	0.000424627	3377	2629	10203	17202	5951	12892	19780	15177	22356	19825
Pclaf	-1.44994	2.98586	38.7113	6.26396e-06	0.000441583	145	116	294	448	307	491	706	247	781	732
Zfp317	0.524761	4.15135	38.6137	6.36617e-06	0.000446895	1105	647	2395	2841	1646	882	1328	792	785	1017
Gm7609	-2.14466	-0.949657	38.5711	6.41136e-06	0.000448176	12	4	19	36	13	35	109	27	39	95
Il13ra2	-4.63838	-0.29642	38.466	6.5243e-06	0.000454162	0	1	7	11	2	55	98	48	94	89
Timp1	-3.0187	5.36378	38.2032	6.81657e-06	0.00047253	282	301	692	1138	608	1898	2753	1935	7732	5106
C1ra	-0.646163	6.73712	38.1529	6.87416e-06	0.000474545	3047	1955	7812	11136	6514	5050	9002	5221	7954	9333
Il21	-8.01956	-1.70972	46.3842	6.90411e-06	0.000474643	0	0	0	0	0	22	26	17	36	72
Mrc1	-2.17123	8.10426	38.0644	6.97676e-06	0.000475012	3610	2656	7547	10687	5039	12402	17771	10486	44662	19886
Zfp62	0.714743	4.90623	38.0436	7.00121e-06	0.000475012	2045	1257	4020	4870	2726	1215	2329	1285	1219	1494
Sik1	0.745656	6.72104	38.0299	7.01729e-06	0.000475012	7188	4040	15936	20440	10407	4606	7842	4492	4275	6110
Zbtb11	0.529981	4.31268	38.0216	7.02701e-06	0.000475012	1217	635	2567	3374	2125	845	1636	865	977	1107
Tnfaip8	-0.844204	5.44557	38.0003	7.05223e-06	0.000475012	1301	659	2530	4776	2654	2768	4417	1917	3843	3192
Cpne2	-0.735965	4.34407	37.9479	7.1145e-06	0.00047638	585	355	1277	2179	987	1002	1593	872	1742	1591
Ighv11-2	-4.66662	1.00265	37.9143	7.1548e-06	0.00047638	5	9	5	26	5	204	235	63	377	182
Marcksl1	-0.876949	5.05237	37.9112	7.15844e-06	0.00047638	995	444	2033	3692	2048	1725	3414	1519	2529	3635
Igkv10-96	-5.50117	5.41241	37.8239	7.26432e-06	0.000481047	109	31	212	251	347	1755	5143	1818	14735	10251
Igkv17-121	-6.28588	4.5504	37.7845	7.31276e-06	0.000481047	50	10	63	158	108	2241	1684	143	11850	6247
Fam13b	0.511322	5.78797	37.7806	7.31757e-06	0.000481047	3204	2018	7387	9512	4676	2308	3968	2549	2658	3341
Agbl3	0.929538	1.98934	37.759	7.34423e-06	0.000481047	286	164	457	596	553	153	242	143	139	234
Ptgir	-3.25169	5.2856	37.7314	7.37843e-06	0.000481392	191	129	377	648	436	1376	1401	647	7237	2104
Zscan26	0.730357	5.68969	37.6488	7.48194e-06	0.000486238	3456	2120	7095	8150	4706	2081	3393	1939	2147	3177
Slamf8	-1.84302	2.23904	37.6017	7.54178e-06	0.000486563	82	34	149	394	188	341	517	199	566	559
Il33	-1.86833	8.63072	37.5988	7.54542e-06	0.000486563	6764	3712	12836	19712	9859	19541	31961	17334	52543	27960
Tmem101	-0.554187	3.78751	37.4976	7.67582e-06	0.00049306	496	250	1151	1603	945	767	1353	706	986	1192
Iigp1	-1.39088	5.64399	37.4442	7.74554e-06	0.000495625	1255	514	2261	4709	2341	2740	5979	4322	3463	4750
Map4k4	0.395399	7.36501	37.3843	7.82459e-06	0.000498765	9207	5021	20936	27311	14483	7397	13155	7124	7861	10270
Ighv1-22	-4.30237	1.90206	37.3055	7.92993e-06	0.000500232	28	4	21	100	54	266	270	58	1297	1060
Alg3	-0.655579	4.01944	37.3022	7.93439e-06	0.000500232	510	309	1263	1703	897	860	1551	734	1248	1348
Klf4	0.964472	7.5429	37.2881	7.95354e-06	0.000500232	16066	8059	36379	41900	23816	10598	12698	8519	6780	11496
St6galnac2	-0.547621	5.86543	37.2775	7.96786e-06	0.000500232	2206	1244	5242	6207	3444	3776	6614	2869	3037	5258
Prr15	-0.829668	2.94841	37.2075	8.06328e-06	0.000504319	218	116	564	659	407	560	658	344	522	575
C4bp	-4.19032	-0.776881	37.1683	8.11727e-06	0.000505794	3	2	2	6	7	44	42	20	136	66
Clec4n	-1.63207	5.6805	37.1062	8.20368e-06	0.000509271	720	412	1074	2452	1492	2028	3620	1449	4274	3642
Spopl	0.759817	4.20137	37.0096	8.34008e-06	0.000510176	1208	775	2628	2852	1621	740	1281	762	767	862
Igkv6-25	-4.47875	1.83889	37.0056	8.34573e-06	0.000510176	37	5	14	62	65	969	568	123	1310	157
Il18bp	-1.52717	3.61295	36.9975	8.35737e-06	0.000510176	250	173	589	889	491	655	1069	644	1489	1496
Cdhr4	-0.796563	5.89157	36.9911	8.36651e-06	0.000510176	1749	899	4149	4718	2746	2869	6360	2831	2651	5319
Fam120aos	0.686976	3.47859	36.968	8.39959e-06	0.000510176	736	358	1380	1986	1456	507	817	470	467	631
B2m	-0.981727	10.5835	36.9661	8.40225e-06	0.000510176	46601	21539	99355	178580	85947	91231	155966	81063	159207	139083
Mospd2	0.649447	5.75755	36.9021	8.49476e-06	0.000513917	3478	1948	6963	8905	5879	2236	4024	2276	2445	2983
Lap3	-1.09107	6.44396	36.8607	8.55527e-06	0.000515703	2206	1445	5432	8614	3915	5194	8557	4821	9229	6759
Il2rg	-0.778126	6.30533	36.7634	8.69919e-06	0.000522485	2566	1196	5559	9116	4928	3901	8552	3666	6328	8209
Orai1	-0.637055	5.67177	36.7376	8.73785e-06	0.000522919	1513	895	3999	6475	2998	2719	5171	2594	3897	3946
Prg2	-5.30358	1.17288	36.5928	8.95818e-06	0.000532731	1	1	6	41	7	140	184	86	434	593
Fbp1	-7.02328	4.24571	36.5878	8.96585e-06	0.000532731	17	5	30	61	45	4051	3278	154	5529	2369
Zmym5	0.4928	5.30712	36.5317	9.05296e-06	0.000535993	2246	1318	5185	6190	3742	1750	3016	1713	1736	2351
Cd5	-1.60551	2.35637	36.4542	9.17484e-06	0.000541283	140	67	139	309	269	489	533	184	444	728
Cideb	-1.98339	2.32345	36.329	9.37558e-06	0.000551171	86	46	177	225	150	221	453	147	759	603
Spdef	-1.40094	2.4333	36.2543	9.4976e-06	0.000556379	148	79	304	458	235	373	655	365	380	780
Nr4a3	0.826024	4.1329	36.1919	9.60097e-06	0.000560461	1151	602	3198	4192	2636	720	1298	934	967	956
Igkv19-93	-3.33679	4.95545	36.1145	9.73085e-06	0.000566056	183	76	264	900	728	2214	5275	2287	2414	4089
Wfdc21	-3.03189	5.08851	35.993	9.9387e-06	0.000574308	192	137	470	1108	366	1144	1705	659	7051	2381
Prxl2c	0.718053	6.49283	35.9591	9.99747e-06	0.000574308	5902	2957	11862	17164	10952	4300	7027	4003	3116	4675
Kmo	-1.0506	2.87021	35.9519	1.001e-05	0.000574308	210	96	291	668	500	449	793	388	538	690
Itgax	-2.45361	8.14114	35.9418	1.00278e-05	0.000574308	3154	1969	4642	7112	3937	9650	13812	6682	44506	19778
Matk	-2.38997	1.49049	35.9301	1.00482e-05	0.000574308	36	18	53	84	76	112	194	76	364	418
Noxa1	-2.30885	3.09768	35.9121	1.00798e-05	0.000574308	97	78	118	221	144	233	760	176	981	849
Ydjc	-1.31623	1.25937	35.8758	1.01438e-05	0.000575982	55	25	110	180	110	149	230	93	222	222
Ighv2-9	-4.13424	-0.65026	35.8031	1.02735e-05	0.000581363	4	1	4	9	15	84	204	11	161	41
Ckmt1	-1.2314	5.32494	35.7608	1.03497e-05	0.000581752	1019	795	2115	2809	1870	4405	4051	2024	2262	3873
Fbxo11	0.515039	6.37309	35.7605	1.03503e-05	0.000581752	4983	2858	11811	14485	7738	3810	6766	3843	3833	4744
Ung	-1.6926	2.00397	35.7259	1.04132e-05	0.000583312	74	45	131	218	156	244	332	119	525	392
Itgae	-0.826299	3.6633	35.6986	1.0463e-05	0.000584138	322	180	620	1075	557	595	968	519	921	744
Gm29695	-4.5763	1.15571	35.6488	1.05548e-05	0.000587292	3	6	4	10	5	49	43	13	338	135
Zfp68	0.450427	5.24944	35.499	1.0836e-05	0.000599241	2034	1239	4691	6667	3782	1816	3099	1738	1653	2180
Igkv17-127	-4.88602	3.47854	35.483	1.08665e-05	0.000599241	62	18	86	172	123	1020	2283	115	6115	720
Klrc2	1.42185	-1.51103	35.4772	1.08776e-05	0.000599241	43	12	43	91	46	13	18	8	13	18
H2-D1	-1.00059	10.9889	35.3953	1.10355e-05	0.000604802	57405	26479	124643	240587	113496	116342	200481	97643	204181	201375
1700066B19Rik	-1.97718	0.210002	35.3872	1.10513e-05	0.000604802	18	16	23	41	32	54	97	50	134	118
B4galnt4	-1.9926	0.00635211	35.2991	1.12243e-05	0.00061226	13	15	17	40	31	52	71	35	130	113
Cfp	-1.6337	5.20736	35.2793	1.12636e-05	0.000612394	632	361	1239	3879	1069	2010	4238	1234	4516	3819
Tlr12	-1.06549	1.12719	35.2428	1.13365e-05	0.000614348	60	22	103	192	111	99	242	117	106	230
Igkv12-38	-6.01017	0.0883606	35.193	1.14367e-05	0.000617765	5	0	4	8	4	74	66	35	201	799
Nfkbie	-0.907194	4.28435	35.1529	1.15181e-05	0.000618771	524	264	846	1538	1105	996	1725	784	1333	1540
Dtl	-1.07695	1.72817	35.1472	1.15297e-05	0.000618771	74	59	150	243	146	190	306	133	278	247
Slc38a2	0.671765	7.05507	35.0928	1.16413e-05	0.000622752	9138	5497	22903	25676	11939	5747	9786	6304	7156	7980
Dusp16	0.669981	6.03082	35.0059	1.1822e-05	0.000628523	4548	2752	10176	12748	7010	2882	5407	3137	3089	4210
Ptgs1	-1.127	7.04083	34.9939	1.18474e-05	0.000628523	3381	2076	7658	9490	5242	6389	11127	5624	13653	11655
Fam3b	-1.9075	-0.288445	34.9867	1.18625e-05	0.000628523	18	8	42	33	36	76	127	55	66	102
Sh2d3c	0.763281	6.17578	34.8186	1.22223e-05	0.000645533	5006	2806	11412	17274	6901	3280	5240	3475	2740	4678
Ptgdr	-4.80953	-1.01319	34.7356	1.24046e-05	0.000651005	2	0	2	7	0	47	46	16	54	82
Igkv4-68	-6.20052	3.45171	34.7224	1.24338e-05	0.000651005	38	7	11	83	49	1043	235	141	4007	5686
Gnpda2	0.732689	3.92737	34.7181	1.24433e-05	0.000651005	936	512	1642	2408	1897	612	1057	638	584	680
Fbxl3	0.451475	6.39335	34.6841	1.25191e-05	0.000651537	4581	2592	10315	14749	8448	4013	6771	3638	4150	4398
Igf1	-1.91923	5.52628	34.6784	1.25318e-05	0.000651537	636	371	1769	2129	910	2110	2857	1643	6650	2971
A2ml1	-1.44144	5.85484	34.6231	1.26564e-05	0.000651683	1720	915	3563	3522	2479	4215	8733	4267	2884	8094
Ptpn7	-1.20367	3.93229	34.6187	1.26664e-05	0.000651683	419	197	538	1043	595	624	1077	553	1483	1487
Micu3	0.753806	2.62895	34.6041	1.26994e-05	0.000651683	410	244	905	1076	529	261	427	244	237	342
Kctd14	-0.584951	3.00884	34.6026	1.27029e-05	0.000651683	246	144	496	786	503	469	696	386	415	585
Kdm3a	0.468049	5.28601	34.5905	1.27305e-05	0.000651683	2287	1345	4904	5618	3418	1803	2798	1482	1815	2452
Btg2	0.423458	7.12054	34.5633	1.27925e-05	0.00065285	8703	4597	18380	27462	16894	7158	12451	6373	7710	10460
Zfp638	0.427956	6.08812	34.5045	1.29278e-05	0.000657738	3964	2346	8747	11202	5985	2914	5458	3057	3454	4226
Chil4	-8.97446	7.04318	34.4875	1.29674e-05	0.00065774	38	13	70	30	68	22883	28290	12205	11485	19960
Fignl1	-1.33222	1.87914	34.4609	1.30295e-05	0.00065888	71	51	183	259	156	223	367	136	372	325
Igkv8-24	-3.99672	1.58825	34.4123	1.31436e-05	0.000662636	32	9	23	92	61	685	392	60	336	1280
Kbtbd2	0.415348	5.63607	34.3842	1.32101e-05	0.000663975	2809	1700	6693	8615	4531	2229	4220	2365	2392	3168
Gm42226	-0.98594	4.90437	34.3617	1.32635e-05	0.000664651	743	668	1916	2815	1144	1954	2590	1541	2631	2662
Prdm16os	0.99464	2.73712	34.2806	1.34583e-05	0.000670645	508	247	967	1158	671	291	394	265	170	301
Eif2b4	-0.417735	4.68994	34.2784	1.34637e-05	0.000670645	927	557	2287	3292	1866	1616	2465	1317	1614	2116
AI662270	-2.04702	4.50654	34.1861	1.36895e-05	0.000679541	356	167	550	1322	689	978	1840	759	3687	2267
Mcm3	-0.789573	4.92247	34.1722	1.3724e-05	0.000679541	949	522	1814	2636	1750	1496	3071	1191	2312	2730
Cfi	-2.75091	2.10517	34.1554	1.37655e-05	0.000679573	31	28	87	117	93	300	297	208	552	505
Gm19434	-3.77989	-1.70095	34.1176	1.38598e-05	0.000681007	1	0	0	5	3	13	19	3	39	28
Tmem106a	-1.25381	5.38934	34.111	1.38764e-05	0.000681007	918	547	1928	3099	1624	2028	3251	1552	4636	3444
Gm42031	-1.31776	0.582419	34.0731	1.39717e-05	0.000683669	35	22	76	123	63	86	162	80	178	106
Stard5	-1.21814	4.80331	33.9699	1.4235e-05	0.000691758	595	353	1282	2169	1240	1469	2276	1021	3159	2019
Sema4a	-0.87673	6.09122	33.969	1.42373e-05	0.000691758	2091	1041	3326	6966	3557	3804	5561	2754	5567	6347
Samhd1	-0.458059	7.7488	33.9527	1.42795e-05	0.000691758	8538	4641	17476	24061	13177	10497	21762	10076	13714	19121
Zfp12	0.523157	4.48209	33.9435	1.43033e-05	0.000691758	1413	798	3016	3819	1994	997	1732	998	1038	1361
Cd209d	-2.82202	1.65946	33.8902	1.44421e-05	0.000696444	32	23	62	137	60	329	456	253	251	416
Hc	-0.898407	9.96191	33.8221	1.46218e-05	0.000703074	36986	19415	69983	92158	47271	59884	105831	61091	79875	92244
Trac	-1.19474	3.22319	33.7701	1.47605e-05	0.000707698	271	102	384	948	566	497	1075	457	772	1193
Lmf1	-0.530361	4.3528	33.6074	1.52044e-05	0.000726884	731	431	1589	2463	1234	1059	1915	1006	1579	1661
Epb42	-1.97206	-0.0471785	33.5548	1.53513e-05	0.000731223	13	4	14	48	33	33	113	39	69	92
Rnase2b	-4.83369	1.65211	33.5434	1.53831e-05	0.000731223	8	12	6	15	10	242	103	21	789	179
Bst2	-1.47732	6.83567	33.5139	1.54664e-05	0.000733089	2877	1309	7130	11355	6202	7439	15816	6703	11157	19540
Il21r	-1.56201	3.43832	33.487	1.55424e-05	0.000734599	249	96	405	806	577	551	1117	477	1029	1734
Ighm	-3.59512	9.27867	33.4201	1.57339e-05	0.000741541	5356	1691	4760	18229	12540	34789	78703	12323	160206	105078
Ctss	-2.26297	9.6099	33.3503	1.59365e-05	0.000748793	8836	4971	16626	36634	19131	33941	52745	22123	137801	54918
Ifit3	-1.88859	6.28635	33.335	1.59813e-05	0.000748793	1410	796	3577	4507	2989	5199	12013	6694	2856	12440
Gm33647	1.71855	-1.04615	33.3208	1.60227e-05	0.000748793	45	18	58	90	78	8	23	18	6	17
Iglv1	-4.321	5.14897	33.2975	1.60914e-05	0.000749897	181	87	131	588	357	1845	2799	957	8510	7114
Ccl11	-3.8486	5.20169	33.258	1.62088e-05	0.000753255	139	105	271	656	272	2363	3581	2282	3652	3697
Slamf7	-2.01387	4.62615	33.1552	1.65181e-05	0.00076549	361	217	646	1246	580	1058	1510	746	4086	1945
Prkcsh	-0.561524	6.72528	33.0615	1.68055e-05	0.000776647	3633	2050	8323	12622	6532	5493	9783	4862	8554	8834
Atxn7	0.747004	5.45637	33.0301	1.69034e-05	0.000777777	2969	1922	6543	7110	3864	1754	3420	1839	1664	2461
Zfp385a	-1.04992	4.62848	33.0236	1.69234e-05	0.000777777	612	390	1090	1991	1130	1712	1830	873	2231	1762
Pnp	-0.721167	6.68483	33.0051	1.69815e-05	0.000778003	3074	1717	7666	12721	6107	5517	10471	4946	8848	8603
Igkv4-86	-6.09705	1.53636	32.9922	1.70219e-05	0.000778003	8	0	6	21	21	147	567	23	1273	1066
Mfsd5	-0.589043	5.68607	32.9739	1.70794e-05	0.000778493	1649	979	4207	5974	3086	3116	4550	2377	3895	4156
Ccdc82	0.591548	5.54691	32.954	1.71426e-05	0.000779239	3094	1721	6811	7283	4332	1980	3582	1916	2002	3153
Tbxas1	-2.67005	5.14194	32.9065	1.72937e-05	0.000783966	343	204	484	944	630	1355	1859	746	6525	2651
Naip1	-2.74552	-0.205125	32.8726	1.74026e-05	0.000786759	5	5	12	39	12	31	66	17	157	87
Igkv4-91	-6.06454	3.93832	32.8014	1.76335e-05	0.000793509	28	24	50	104	83	6956	1239	926	3469	1369
Naaa	-1.34196	7.28033	32.7948	1.76553e-05	0.000793509	3602	2055	7357	12346	7054	9023	12793	6745	20880	12635
Gimap5	0.662964	3.95487	32.7826	1.7695e-05	0.000793509	945	524	1983	3063	1978	708	1172	751	558	953
Prr13	-0.911575	7.23599	32.6892	1.80045e-05	0.0008016	4351	2318	10517	16059	8377	8252	15768	6631	15254	13312
Cdkl1	1.26491	1.68489	32.6755	1.80505e-05	0.0008016	287	96	430	497	494	106	166	113	72	154
Cd14	-1.66165	6.98508	32.6713	1.80647e-05	0.0008016	1896	1151	4040	6869	3714	4496	10434	3736	15281	9249
Tmem200a	0.956534	2.03725	32.6702	1.80682e-05	0.0008016	306	155	611	722	549	159	298	196	115	201
Hgf	1.06657	4.36853	32.6009	1.83026e-05	0.000807396	1406	847	2830	4214	2562	715	1359	1019	599	713
Ighv9-3	-5.24262	4.5756	32.5937	1.83273e-05	0.000807396	77	27	157	149	192	1778	2046	247	4209	11059
Tmem178b	2.18143	-0.338716	32.5887	1.83444e-05	0.000807396	71	54	177	130	71	21	35	21	8	10
Mcpt1	-5.34198	0.700959	32.5679	1.84157e-05	0.000808128	0	3	9	9	5	249	194	40	140	220
Prkch	0.583895	6.49854	32.5482	1.84833e-05	0.000808128	5445	3135	12507	17634	7809	4360	6220	4154	3747	5212
Tpbgl	-0.885695	2.86049	32.5414	1.85068e-05	0.000808128	178	120	425	565	306	352	604	265	587	532
Plekhh2	1.05761	4.29124	32.5196	1.85821e-05	0.000809295	1467	904	2887	3194	2088	737	1183	731	513	1093
H2-Q9	-1.19927	2.63527	32.4493	1.88273e-05	0.000817832	205	73	348	675	379	434	665	313	587	920
Rasgrp3	0.964056	6.07385	32.4009	1.89983e-05	0.000823109	5390	2910	11701	13436	7398	2317	4996	2836	2133	4846
Tubb3	-1.95546	1.46875	32.2794	1.94353e-05	0.000836896	23	46	131	164	60	199	376	174	284	271
Mx1	-1.81965	1.56917	32.2755	1.94495e-05	0.000836896	65	38	79	201	100	174	253	162	280	516
Pbld2	-1.90969	2.64975	32.2706	1.94674e-05	0.000836896	123	63	220	230	155	377	431	262	613	802
Dph6	0.513781	3.69123	32.2186	1.96579e-05	0.00084291	788	446	1713	1960	1264	575	987	565	542	828
Filip1l	0.424068	6.26955	32.1687	1.98431e-05	0.000848662	4625	2641	10668	12010	8208	3678	5585	3299	4505	5550
Plscr4	1.08428	5.14519	32.1188	2.00299e-05	0.000854457	2680	1511	5433	7335	4986	1378	2509	1691	829	1835
Mzt1	0.519872	4.8498	32.0159	2.04215e-05	0.000868931	1746	965	3689	5001	2686	1268	2371	1228	1415	1485
Saa3	-4.08252	7.3328	31.9978	2.04912e-05	0.00086899	314	830	510	632	390	3687	5984	2235	25803	14634
Slc39a11	-0.781524	4.70751	31.974	2.05836e-05	0.00086899	780	403	1500	2418	1477	1465	1984	1112	2170	1933
BC030500	-1.35093	-0.636955	31.9713	2.05941e-05	0.00086899	18	7	22	22	21	39	54	27	26	57
Ighv3-6	-4.41292	3.10494	31.9486	2.06823e-05	0.00086899	42	7	76	227	93	788	439	566	2538	1779
Ube2l6	-1.08089	5.36926	31.9482	2.0684e-05	0.00086899	1084	528	2663	4158	2939	2586	5223	2450	3272	4660
Ighj4	-4.57197	-0.925648	31.8514	2.10654e-05	0.000880444	3	1	3	3	6	30	59	27	116	107
Slc44a4	-0.689414	4.7264	31.8467	2.10843e-05	0.000880444	923	485	1909	2378	1766	1389	2841	1549	1354	2627
Ighv1-9	-4.45913	2.91699	31.8389	2.11154e-05	0.000880444	20	7	30	150	60	235	134	137	1649	1817
Nfkb2	-0.623677	6.15799	31.8176	2.12004e-05	0.000881777	2324	1464	4589	7770	3736	3120	6735	3035	5430	6133
Chid1	-0.680043	5.20605	31.7949	2.12917e-05	0.000883287	1128	678	2530	4269	2062	2014	3329	1705	3093	2804
Oosp1	-5.84337	-0.545498	31.7587	2.14382e-05	0.000883287	0	0	1	8	3	53	58	31	194	181
Fcrlb	-2.56021	1.05355	31.7486	2.14794e-05	0.000883287	22	17	40	62	25	83	113	53	343	207
Mmp12	-4.52039	7.60486	31.7442	2.14973e-05	0.000883287	517	196	655	813	578	3683	5288	1071	34451	6719
Armcx1	0.705812	4.17094	31.7296	2.15568e-05	0.000883287	1129	670	2715	3001	1899	793	1539	770	543	1043
Cgref1	-2.36953	1.48185	31.7147	2.16175e-05	0.000883287	35	43	75	97	53	454	216	165	199	292
Dnpep	-0.641683	5.73003	31.7137	2.16215e-05	0.000883287	1623	1001	3666	6247	3158	3085	4937	2412	4098	4087
Irf4	-1.43788	3.47146	31.704	2.16614e-05	0.000883287	309	149	394	941	534	756	1086	532	1122	1491
Cdk17	0.521466	5.40794	31.6688	2.18068e-05	0.000887042	2855	1473	6094	7235	4113	1724	3679	2095	2022	2629
Gpr65	-1.41893	2.92805	31.554	2.22872e-05	0.000904372	175	70	279	896	339	394	876	367	860	846
Tgtp1	-2.17402	4.57143	31.513	2.24621e-05	0.000909251	345	295	896	1480	628	1573	3358	2172	2415	3263
Lag3	-2.36498	2.18107	31.473	2.26338e-05	0.000910257	68	37	144	278	139	352	556	275	657	733
Tmem19	-0.373815	5.06423	31.4684	2.26537e-05	0.000910257	1349	682	2784	3918	2417	1893	3137	1538	2265	2463
Saa1	-3.19945	0.495112	31.4641	2.26723e-05	0.000910257	4	14	15	16	5	32	120	34	125	189
Scin	-4.902	3.53843	31.4563	2.27058e-05	0.000910257	51	37	54	103	67	1654	2249	1904	542	1722
Tnfsf13os	-1.1083	2.52138	31.4382	2.27844e-05	0.00091121	123	71	205	343	287	251	452	172	428	519
Alox12e	-3.4964	0.400435	31.418	2.28724e-05	0.000912536	10	5	22	22	36	175	197	166	101	215
Kansl1l	0.943891	4.45598	31.4012	2.29458e-05	0.000912624	1529	950	3511	4353	2074	833	1664	983	658	1031
Syt12	-1.93783	1.92918	31.3862	2.30114e-05	0.000912624	47	44	140	211	75	196	309	146	651	180
Dusp8	1.21744	5.05045	31.3799	2.30391e-05	0.000912624	3093	1634	8257	8075	4345	1163	2812	1701	961	2047
Rnf26	-0.508364	4.34548	31.3362	2.32323e-05	0.000918089	633	423	1815	2146	1105	1024	1788	944	1340	1681
A330032P22Rik	1.74862	-1.71576	31.2798	2.34839e-05	0.000923751	38	14	47	39	39	4	11	9	6	17
Ethe1	-0.803949	3.73201	31.2792	2.34866e-05	0.000923751	402	232	939	1661	872	948	1541	667	958	1305
Akap12	1.22818	7.15326	31.2525	2.36068e-05	0.000923799	12227	7113	27870	33824	18601	5262	8656	7318	3645	8415
Gm3336	-1.32607	-0.430693	31.2518	2.36101e-05	0.000923799	17	9	50	65	28	60	77	41	60	77
Bcl2l14	-0.970247	3.28338	31.2385	2.36705e-05	0.000923799	255	122	479	781	675	498	989	432	686	980
A730085K08Rik	-5.42067	-1.50307	31.2177	2.37646e-05	0.000923799	1	1	0	1	0	7	9	3	78	35
Slc13a2	-1.60465	1.54885	31.2078	2.38098e-05	0.000923799	86	51	95	157	93	222	379	152	269	298
Gm52116	-1.60918	-0.896295	31.2054	2.3821e-05	0.000923799	9	7	16	31	17	24	35	19	67	49
Ccdc50	0.621238	6.59274	31.1666	2.39986e-05	0.000928524	5757	3677	12832	16654	8929	4169	7507	4494	3800	4834
Ighv1-76	-3.9163	2.70946	31.112	2.42515e-05	0.000935522	60	22	30	213	45	444	814	415	885	1768
Siglec1	-1.55491	5.16017	31.1033	2.4292e-05	0.000935522	679	455	1066	1554	716	1438	1929	1258	3554	2863
Tbata	1.89845	0.943523	31.0534	2.45256e-05	0.000940752	287	110	317	398	459	47	87	72	37	124
Tnn	0.842274	2.89409	31.0502	2.45409e-05	0.000940752	444	223	1036	1244	896	327	479	303	190	358
F7	-2.24964	5.72364	31.0346	2.46147e-05	0.000941414	657	452	1223	1728	938	2029	2810	1206	8771	4458
Dgkz	0.480284	6.92325	31.0024	2.47676e-05	0.000945087	6850	3793	12504	18611	11130	5263	7812	5127	4862	7048
Chst12	-0.484803	5.77215	30.952	2.50092e-05	0.000950348	1724	1045	4260	5684	3118	2564	5031	2359	3062	4449
Igkv7-33	-6.26125	-0.222798	30.9498	2.50197e-05	0.000950348	0	1	2	4	0	36	41	8	219	146
Dctd	-1.52047	-0.0190259	30.9282	2.51241e-05	0.000951428	17	18	36	57	25	98	74	42	85	54
C920009B18Rik	-1.56833	0.88416	30.9202	2.51625e-05	0.000951428	27	18	26	122	50	77	132	47	154	149
Ccl2	-2.18534	2.74037	30.8834	2.5342e-05	0.000956041	54	43	93	203	87	170	297	151	663	442
2610005L07Rik	0.876318	3.0848	30.8676	2.54193e-05	0.000956789	531	350	1037	1371	732	343	481	333	277	337
Ighv1-50	-5.97302	2.08328	30.8538	2.54867e-05	0.000957161	13	1	5	31	39	2338	283	84	453	875
Adcy8	1.31965	4.39864	30.8296	2.56065e-05	0.000957922	1782	917	3459	4855	2666	734	1451	934	340	892
Ighg2b	-8.85351	8.89672	30.8264	2.56221e-05	0.000957922	85	206	265	246	111	27791	25582	53904	85696	229453
Gpr35	-1.30663	3.75671	30.7528	2.59893e-05	0.000969472	332	172	511	1707	601	942	1714	736	1165	1412
Cyp7b1	-1.48091	2.92256	30.7053	2.6229e-05	0.000976225	155	79	348	384	281	282	565	322	894	684
Zfp618	1.33439	1.01843	30.6777	2.63694e-05	0.00097926	175	111	357	401	186	59	126	64	44	126
Id2	-0.833376	6.90645	30.6605	2.64574e-05	0.000980339	3094	1568	6223	9771	6155	5893	9599	5224	8418	7413
4930556M19Rik	0.604624	3.31255	30.6442	2.65413e-05	0.000980514	656	361	1066	1531	1172	455	696	399	412	634
Nucb2	-0.656301	6.49016	30.6241	2.66451e-05	0.000980514	2714	1942	6848	9283	5528	5116	7639	4442	7309	7864
H2-DMa	-0.950333	6.27315	30.6221	2.66552e-05	0.000980514	2296	956	4227	8462	5056	4591	7567	3323	6892	7990
D3Ertd751e	0.711085	3.16542	30.6139	2.66979e-05	0.000980514	580	324	1158	1426	966	354	680	318	352	541
Hsd11b2	-1.15168	2.11107	30.5838	2.68542e-05	0.000984082	93	96	262	342	139	197	422	214	473	387
Me1	-0.85072	7.48401	30.5032	2.7278e-05	0.000997417	5488	3659	12773	20041	10175	13961	21777	10368	12057	14844
Fam13c	1.287	3.53224	30.4722	2.74428e-05	0.00100124	944	570	1948	1997	1581	354	687	520	190	662
Procr	-1.18803	3.39254	30.445	2.75883e-05	0.00100435	244	149	588	766	537	492	1038	365	1201	1043
Kctd8	0.928061	1.22652	30.4198	2.77244e-05	0.0010071	173	79	331	495	247	94	174	88	76	113
Thoc2l	1.08843	3.53602	30.3984	2.784e-05	0.00100909	937	642	1978	1519	993	339	662	360	555	620
Sulf2	-0.801552	6.54553	30.3569	2.80665e-05	0.0010138	2753	1722	5052	8306	4151	4407	7553	4229	8250	5860
Piwil4	-0.983549	3.02695	30.3522	2.80918e-05	0.0010138	233	145	599	757	275	466	711	444	759	654
Ptx3	-1.60809	0.373357	30.3173	2.82839e-05	0.00101853	29	10	63	96	64	74	177	49	161	154
Rbm41	0.6741	3.63903	30.3052	2.83508e-05	0.00101873	780	505	1892	2046	1113	547	1014	557	453	659
Ero1b	-0.838663	4.99213	30.2775	2.85048e-05	0.00102031	1058	659	2399	3491	1671	1534	3368	1703	3346	3063
Sh3bp1	-0.767417	5.12144	30.2665	2.8566e-05	0.00102031	1105	596	1748	2910	1813	2096	2603	1176	2449	2929
Zfp641	0.976797	3.58567	30.2638	2.85812e-05	0.00102031	912	537	1990	2330	1370	557	780	500	299	795
Ccl6	-3.22932	10.8414	30.2533	2.864e-05	0.00102031	8482	5632	19712	44078	13280	52767	70806	25015	353101	90852
Ighv5-4	-6.02126	3.1383	30.2235	2.88073e-05	0.00102407	9	7	12	24	37	141	681	282	1528	2420
Fen1	-1.00965	3.98568	30.2079	2.88949e-05	0.001025	411	239	756	1358	845	853	1361	592	1577	1291
Slc7a5	-0.983661	4.29651	30.1698	2.91115e-05	0.00102945	421	366	1001	1759	771	1225	1453	770	1724	1409
Tlr9	-1.11646	2.73365	30.1641	2.91441e-05	0.00102945	191	80	214	725	365	359	754	323	440	751
Mcm2	-0.708176	4.67155	30.1479	2.92368e-05	0.00103023	823	424	1499	2355	1493	1242	2313	948	1903	2231
Bhlhe40	-1.13856	7.27279	30.1349	2.93112e-05	0.00103023	3119	2058	8286	11736	4934	6829	11648	5558	14691	11733
9530026P05Rik	1.27298	1.13596	30.1278	2.9352e-05	0.00103023	165	91	312	507	315	73	123	102	55	88
Pycr1	-1.52491	1.65053	30.0885	2.95788e-05	0.00103601	54	37	164	286	134	216	252	155	349	430
Metrnl	-1.43487	5.09187	30.0735	2.9666e-05	0.00103687	600	408	1444	2906	1301	2039	2748	1239	4302	2795
Igkv13-85	-6.60086	2.95437	30.0629	2.97282e-05	0.00103687	20	2	8	38	39	1563	67	96	1986	4683
Slc35a2	-0.448111	4.74965	29.9988	3.01049e-05	0.00104781	1083	568	2521	3131	1799	1451	2611	1252	2031	2412
Ucp2	-0.591075	9.51058	29.9656	3.03016e-05	0.00105246	22862	13074	55132	92043	42777	39456	72596	31745	56780	55281
Lrrc74b	0.907722	3.37865	29.9506	3.03912e-05	0.00105337	791	335	1335	1302	1279	405	528	308	366	642
Edem2	-0.929313	6.38617	29.8974	3.07115e-05	0.00106226	2218	1389	5696	8114	4685	4304	7154	3654	8417	8683
Ogfr	-0.524158	5.87932	29.8413	3.10529e-05	0.00107184	2215	1084	4447	7288	4189	3223	5628	2857	4245	5289
Mmp14	-0.57314	6.68034	29.7038	3.19074e-05	0.00109905	3415	2026	8904	9625	6215	4709	8795	5090	7133	9880
Tjp3	-0.514821	5.70439	29.6747	3.20915e-05	0.00110311	1822	1165	3544	4925	3188	2665	4284	2105	3471	4674
Dok2	-1.52007	3.77159	29.6122	3.24913e-05	0.00111455	348	154	557	1282	545	836	1145	643	1628	1919
Clca3b	-3.54177	0.240007	29.5745	3.27349e-05	0.0011206	2	5	3	15	12	77	202	8	75	31
Nmt1	-0.37488	6.99995	29.5163	3.31158e-05	0.00113131	4643	2994	10745	15193	7957	6467	11561	5939	8833	9559
Ighv1-4	-6.90498	1.85867	29.4922	3.32743e-05	0.00113295	7	7	0	11	8	326	92	155	933	2376
B3gnt7	-2.77503	5.92791	29.4694	3.34254e-05	0.00113295	466	243	932	1441	856	2075	2313	955	11290	3373
Zfp160	0.505104	3.45477	29.4633	3.34664e-05	0.00113295	660	387	1334	1762	1043	474	922	438	527	614
Igkv1-110	-4.09677	4.3594	29.4631	3.34673e-05	0.00113295	86	63	123	347	244	609	2799	457	2656	6088
Psmd2	-0.448497	7.71474	29.4553	3.35196e-05	0.00113295	7304	4662	17935	26075	13926	12235	19461	9984	15400	16282
Trpm7	0.807721	5.91459	29.4473	3.35725e-05	0.00113295	3691	2417	7906	9311	4806	2451	3663	2323	2218	2359
D030025P21Rik	0.951937	-0.771356	29.4293	3.36933e-05	0.00113473	34	21	60	94	54	18	26	19	21	24
Stat2	-0.886134	5.79727	29.358	3.41746e-05	0.00114861	1745	1133	4637	5710	2420	3141	5299	3206	4844	5988
Pptc7	0.543676	5.78793	29.3295	3.43698e-05	0.00115167	3272	1876	7263	9945	5410	2545	4558	2666	2275	2822
Arl13b	0.536551	4.49355	29.3245	3.4404e-05	0.00115167	1362	774	3013	3814	2148	1102	1772	1032	992	1121
Gm36598	-6.0674	1.25358	29.3142	3.44744e-05	0.00115171	7	0	5	4	1	88	73	13	639	138
Xcr1	-1.03423	2.19752	29.2447	3.49563e-05	0.00116547	138	48	275	383	258	337	404	329	289	292
Zfp397	0.639425	4.70028	29.2085	3.52101e-05	0.00117158	1654	1035	3373	4012	2140	1033	1902	1110	1080	1340
Ocstamp	-2.03007	-0.789286	29.1858	3.53703e-05	0.00117456	6	9	11	38	10	36	84	26	40	64
Rad54l	-1.28118	1.33083	29.1592	3.55589e-05	0.00117831	45	35	132	165	72	127	177	81	237	228
Mzb1	-3.22168	3.81133	29.15	3.56249e-05	0.00117831	163	43	170	564	493	1054	1498	647	2750	4192
Tut7	0.36219	6.67115	29.1336	3.57416e-05	0.00117912	5542	3328	12670	16028	8170	4549	7857	4485	5234	5994
Oas2	-1.66285	3.73591	29.1267	3.57912e-05	0.00117912	320	188	1020	1410	276	950	1797	949	1459	2326
Cyp2c23	1.185	-1.33325	29.0877	3.60717e-05	0.00118602	27	16	51	70	61	15	22	13	10	20
Ppa1	-1.05919	5.09326	29.0731	3.61778e-05	0.00118716	825	725	2344	3884	1673	2860	3669	2061	3075	3176
Klf15	1.06322	5.59571	29.0597	3.62751e-05	0.00118801	3675	2254	9220	14125	4078	2338	3211	2047	1459	2901
Sncaip	0.892333	1.57452	29.014	3.66092e-05	0.0011966	222	109	412	498	392	137	230	114	95	143
Nckap1l	-1.11958	6.3651	28.9916	3.67747e-05	0.00119673	1936	999	3046	7600	3477	3511	6491	3002	8352	6461
Trem2	-3.7267	5.08726	28.985	3.6823e-05	0.00119673	107	58	226	457	287	722	920	341	6915	1778
Stra6l	-4.19193	3.31388	28.9842	3.68292e-05	0.00119673	22	14	60	53	32	139	148	75	1766	388
Cited4	-2.18884	2.86366	28.9662	3.69629e-05	0.00119692	105	86	170	392	212	728	539	215	1234	712
Strn3	0.626996	6.41209	28.964	3.69787e-05	0.00119692	5260	3350	12459	16457	7816	3985	6879	4180	3510	4417
Nrde2	-0.375811	4.10834	28.8983	3.74706e-05	0.00120947	598	376	1271	2094	1046	855	1650	759	1026	1203
Ighv1-75	-5.21816	1.94372	28.8877	3.75508e-05	0.00120947	10	1	12	55	34	239	648	19	1427	661
9530077C05Rik	-1.38786	2.64909	28.8833	3.75845e-05	0.00120947	141	85	350	507	242	384	473	311	745	687
Ccne1	-1.94043	1.52715	28.8039	3.81904e-05	0.00122181	33	28	98	138	78	139	187	77	433	263
Scai	1.23123	2.61916	28.7984	3.82332e-05	0.00122181	551	391	867	871	553	212	349	211	206	282
Cnksr3	0.457062	4.33697	28.7938	3.82685e-05	0.00122181	1204	644	2460	3539	1920	1013	1658	871	910	1127
Tnfsf8	-1.78212	1.40178	28.7812	3.83654e-05	0.00122181	57	19	56	160	86	127	190	91	348	240
B4galnt1	-0.988929	7.18464	28.7777	3.83932e-05	0.00122181	4200	1958	7163	11871	7667	6719	11332	5318	14902	12749
Rab3il1	-2.08664	5.0208	28.7757	3.84087e-05	0.00122181	522	307	1062	1579	909	1523	1940	1190	6747	2706
Adgre1	-1.37264	6.07599	28.756	3.85618e-05	0.00122434	1198	745	2049	5042	2014	2707	4562	2228	7402	4451
Tmem268	-1.11909	5.17563	28.7296	3.87676e-05	0.00122853	869	493	1795	2671	1338	1535	2586	1274	4037	2624
LOC101055672	-2.56107	-1.8037	28.6807	3.91525e-05	0.00123537	2	2	5	13	12	18	29	8	47	59
Tifa	-1.03003	3.84188	28.6675	3.92577e-05	0.00123537	355	202	722	1466	786	773	1454	557	1555	1088
Ms4a8a	-2.69492	5.58778	28.6632	3.92914e-05	0.00123537	441	294	976	1668	680	1884	2757	906	10727	3274
Cdh11	0.960811	5.76179	28.6568	3.93423e-05	0.00123537	3819	2308	7806	10791	6795	2031	3386	2768	1428	3187
Fcgr1	-1.30675	3.19662	28.6553	3.93548e-05	0.00123537	164	104	341	1228	365	401	902	447	1047	930
Ccdc187	1.78219	2.25554	28.6031	3.97726e-05	0.00124613	444	273	828	678	435	146	186	125	84	132
Igkv8-27	-3.89352	3.03957	28.5671	4.00641e-05	0.00125145	43	65	45	105	132	321	539	185	1953	2709
Stat5a	-0.664723	4.46708	28.5572	4.01445e-05	0.00125145	788	400	1289	2055	1351	1147	1959	955	1781	1643
Pik3ap1	-0.970173	6.65888	28.5543	4.01679e-05	0.00125145	2740	1482	4285	7275	4167	4270	7909	3837	8117	7586
Ppp2r2b	1.46939	1.6249	28.527	4.03914e-05	0.00125606	223	141	478	663	441	107	180	87	34	168
Espl1	-0.962951	2.38496	28.5053	4.05696e-05	0.00125904	132	103	301	377	187	235	401	197	447	498
Ncf1	-1.46381	6.40331	28.4969	4.06387e-05	0.00125904	1762	776	2963	6591	3060	3466	6218	2686	10682	7941
Ggps1	0.470297	5.30538	28.4775	4.07991e-05	0.00126166	2206	1296	5540	7073	3686	1762	3406	1865	1853	2204
Slc39a12	-2.81547	0.804323	28.4661	4.08942e-05	0.00126226	15	9	40	31	24	78	77	55	348	90
Irf7	-2.79752	5.70842	28.4566	4.09729e-05	0.00126234	670	345	1296	2640	1279	5142	8433	4213	4014	11433
Ghr	0.991836	6.04008	28.4363	4.11421e-05	0.00126522	4741	2617	10564	14462	9063	2843	5577	3123	1458	3423
LOC102631979	1.8988	-0.299677	28.4269	4.12215e-05	0.00126532	62	56	148	191	39	19	21	17	18	34
Cd200r1	-1.83975	3.72172	28.4014	4.14355e-05	0.00126954	157	102	323	574	249	491	678	338	1653	605
Igkv5-48	-4.34984	3.34147	28.3895	4.15365e-05	0.0012703	52	13	20	157	233	776	637	375	4294	981
Ighv1-26	-3.89647	4.39919	28.3561	4.18198e-05	0.00127662	120	58	372	645	188	744	1523	827	5221	6239
1810008I18Rik	1.62465	-0.058335	28.3042	4.22643e-05	0.00128707	74	27	127	135	119	18	30	29	16	31
Ighv1-81	-5.71103	3.14532	28.2981	4.23168e-05	0.00128707	33	4	12	73	104	485	222	90	1441	7922
A730020M07Rik	-1.47667	-0.922871	28.2185	4.30106e-05	0.00130578	7	6	21	36	18	33	52	31	23	48
Pcf11	0.580815	5.3126	28.2008	4.31659e-05	0.00130811	2652	1509	5399	6600	3514	1607	2668	1648	2266	2389
Ccr8	-1.77075	-0.422155	28.1806	4.33446e-05	0.00131113	16	9	12	43	19	46	79	24	73	62
Slc37a2	-1.53485	3.80444	28.1626	4.35052e-05	0.0013136	227	220	386	729	285	881	722	412	1534	836
Fpr2	-1.10781	3.42851	28.1356	4.37458e-05	0.00131704	328	176	586	1613	545	801	1755	543	853	1311
Fcgbp	-5.1185	6.64458	28.1321	4.37773e-05	0.00131704	494	196	684	762	418	10853	26489	15216	4835	20539
Capn9	-7.74079	1.72016	28.0901	4.41557e-05	0.00132602	4	2	0	3	4	515	774	442	165	761
Clec10a	-1.55047	2.85954	28.0535	4.44882e-05	0.00133248	194	93	271	687	400	561	1011	474	572	1152
Insl6	-2.68642	0.596799	28.0488	4.45306e-05	0.00133248	12	10	14	57	40	104	63	37	299	137
Mcoln2	-2.78412	2.19894	28.0125	4.48638e-05	0.00133856	58	17	48	104	101	170	181	138	985	292
Lipc	-2.12279	-0.949118	28.0091	4.4895e-05	0.00133856	3	6	17	27	21	28	48	20	45	119
C6	-0.502517	6.11734	27.9948	4.50275e-05	0.00134011	2584	1696	5480	8220	3774	3713	8434	3145	4587	5283
Col6a5	-5.26399	3.78457	27.9725	4.52338e-05	0.00134385	28	23	48	81	40	936	1363	1029	1920	1583
Vcp	-0.502124	8.57883	27.945	4.54905e-05	0.00134693	13674	9022	35229	42481	22493	20418	38395	19933	27223	32057
Noc4l	-0.568519	3.96674	27.9375	4.55611e-05	0.00134693	583	314	1156	1728	1005	822	1338	718	1233	1471
Clec4a2	-1.47345	3.70264	27.9354	4.55804e-05	0.00134693	206	110	383	1394	556	742	1352	489	1386	1136
Wfdc13	-2.37195	1.55354	27.9099	4.58199e-05	0.00135022	71	26	95	116	79	267	375	291	349	359
Tspan32	-1.4753	3.33204	27.9063	4.58541e-05	0.00135022	227	102	363	668	470	461	781	335	1167	1257
Irf9	-0.689146	5.92402	27.8727	4.61728e-05	0.00135443	2090	1153	5425	8766	3482	3923	7248	3689	4161	6020
Cd72	-1.61208	3.14036	27.869	4.62072e-05	0.00135443	187	63	213	532	470	460	743	322	721	1303
Kcnk5	0.905152	2.98806	27.856	4.63316e-05	0.00135443	666	305	1397	1842	1193	343	635	433	267	563
H2-Q7	-1.04911	3.06471	27.8475	4.64125e-05	0.00135443	288	105	502	1020	488	524	928	370	778	1148
Wfdc17	-3.83287	6.39933	27.8408	4.64765e-05	0.00135443	221	160	398	1805	504	1918	2578	1041	19855	2731
Stat1	-0.887684	7.26972	27.8399	4.64855e-05	0.00135443	5043	2492	10278	18903	8926	9566	17512	10752	9733	15675
Psmb8	-1.04195	6.50739	27.7977	4.68916e-05	0.00136387	2689	1080	4674	10040	6009	5471	8297	4474	8425	10665
Steap4	-1.46191	6.04717	27.7603	4.7255e-05	0.00137205	1054	1012	2128	3660	1423	2617	5265	2055	6675	4800
Lemd1	-4.91074	0.410665	27.7408	4.74462e-05	0.00137361	3	3	0	1	5	42	28	7	187	88
Pnpo	-0.838464	5.24019	27.732	4.75318e-05	0.00137361	1111	646	2523	3887	2379	2035	3596	1717	3757	3385
Mlc1	-0.449572	6.60284	27.7178	4.76718e-05	0.00137361	3249	1880	7218	12624	6022	4887	8627	4734	6892	6633
Creg2	-2.13799	1.57164	27.7106	4.77431e-05	0.00137361	43	23	59	89	50	97	122	74	465	185
Steap1	-1.33234	1.61671	27.7093	4.77559e-05	0.00137361	73	52	205	242	135	206	328	183	334	340
Il13	-5.3903	-0.561115	27.7043	4.7805e-05	0.00137361	0	0	1	2	3	22	38	40	65	48
Mafk	0.517026	6.48635	27.6938	4.79093e-05	0.00137361	5126	2540	11910	18779	10121	4178	7818	3949	4502	4967
Cyth4	-1.36761	5.9012	27.6877	4.79694e-05	0.00137361	1341	551	1657	4524	2020	2331	3852	2023	6503	4825
Per1	0.934845	6.60306	27.6778	4.80677e-05	0.00137406	6659	4246	14608	21168	9100	4014	6300	3478	4101	5073
Copz1	-0.673553	6.90223	27.661	4.82355e-05	0.00137649	3809	2271	9383	13431	7483	6447	11784	5574	10198	10705
Glb1l2	1.24036	4.5449	27.6462	4.83834e-05	0.00137706	1709	983	3884	5521	4186	1032	1825	988	368	1212
Galnt12	-0.900138	2.63025	27.6296	4.85497e-05	0.00137706	202	118	371	540	403	415	711	345	331	714
Ramp3	-1.2226	3.08619	27.6253	4.85934e-05	0.00137706	151	121	640	949	290	462	1385	394	611	907
Rpn2	-0.532255	8.42277	27.6205	4.86416e-05	0.00137706	11721	7185	27769	40004	21531	17825	31354	17674	25861	28028
Pphln1	0.550824	5.53859	27.6112	4.87354e-05	0.00137706	2848	1665	6131	7445	4826	2085	3776	2253	1822	2644
Nuggc	-2.77528	-1.30912	27.6095	4.8752e-05	0.00137706	6	4	7	19	9	31	28	24	59	109
Shmt2	-0.589712	4.70641	27.5548	4.93078e-05	0.0013904	898	565	1878	2993	1557	1657	2166	1097	1954	2412
Ctsk	-3.13961	8.29471	27.5323	4.9539e-05	0.00139455	1834	1124	3437	4404	3181	9392	7927	4263	59711	14531
Gsto1	-1.13694	8.14908	27.5113	4.97558e-05	0.00139457	8208	5697	15296	24923	16577	27925	41015	18223	11994	28854
Kynu	-2.87218	4.13897	27.5093	4.97759e-05	0.00139457	149	80	198	363	249	642	699	246	3412	994
Cpt2	-0.460709	4.87308	27.4975	4.98983e-05	0.00139457	998	698	2296	3650	1790	1901	3046	1220	1898	2161
Olr1	-2.03001	5.72296	27.4933	4.99416e-05	0.00139457	583	468	1039	1413	765	1754	2360	1248	6654	2506
Tapbp	-0.526498	8.43398	27.4917	4.99588e-05	0.00139457	12812	6480	29754	40916	22788	17314	32553	17508	26446	30808
Arl15	0.709809	5.35342	27.451	5.0383e-05	0.00140406	2352	1485	6539	7484	4447	1776	2901	2039	1591	2141
Acaa1b	1.04687	1.9412	27.4303	5.06001e-05	0.00140558	277	138	555	876	474	145	339	111	151	147
Gm33861	1.7628	-0.44312	27.4297	5.06066e-05	0.00140558	59	30	82	128	131	27	21	21	6	26
Hpdl	-1.74447	-1.06216	27.4103	5.08108e-05	0.0014089	7	2	15	32	14	38	32	22	48	22
Guca1a	-1.90224	1.04593	27.3734	5.12026e-05	0.0014174	37	14	45	120	90	116	184	66	300	209
Dubr	0.796164	3.42705	27.357	5.13779e-05	0.00141989	594	477	1499	1635	980	466	641	464	416	414
Psme3	-0.299942	6.45287	27.3003	5.19889e-05	0.00143402	3323	2061	8032	11032	5938	4700	7993	4218	5833	6299
Naprt	-0.732684	3.44092	27.2936	5.20616e-05	0.00143402	362	203	616	1063	720	840	935	413	748	973
Pglyrp1	-1.36187	5.1622	27.2713	5.23045e-05	0.00143612	561	243	1196	3962	1754	1912	4150	1377	2748	3589
Iyd	1.12492	1.81996	27.2708	5.23104e-05	0.00143612	318	136	613	957	520	129	327	162	83	218
Ly86	-1.5919	4.50089	27.2186	5.28839e-05	0.00144836	418	157	628	2071	1167	1234	2322	898	2897	2171
Gm34751	-0.844631	3.67285	27.2082	5.29988e-05	0.00144836	441	246	873	1293	430	643	1165	601	1046	1229
Msx3	-6.89502	0.219807	27.2065	5.30175e-05	0.00144836	1	1	2	0	0	89	80	61	129	108
Tdo2	-2.28941	1.54722	27.158	5.3558e-05	0.00146073	21	21	59	122	51	190	217	159	201	216
Triqk	0.779269	1.74903	27.1401	5.37596e-05	0.00146188	212	98	386	610	494	144	246	139	119	169
Nr3c2	1.44901	3.80684	27.1387	5.37759e-05	0.00146188	1251	648	2365	2887	1855	452	810	550	226	650
Scamp4	-0.470458	5.50686	27.1148	5.40451e-05	0.0014668	1638	953	3826	5371	3019	2592	4049	2187	3386	3591
LOC118567383	-1.34468	0.515137	27.0181	5.51528e-05	0.00149443	32	15	68	88	35	55	102	61	133	117
Galnt7	-0.568217	4.23788	26.9995	5.53687e-05	0.00149553	649	368	1400	2034	832	933	1731	955	1338	1104
Cmas	-0.636594	5.22176	26.9991	5.53734e-05	0.00149553	1206	700	2763	4048	2477	2305	3350	1597	2961	3218
Pdia3	-0.824788	9.86246	26.9859	5.55269e-05	0.00149725	25713	17795	74355	113527	47683	52087	96208	52513	86654	79996
Ctsz	-2.03335	8.90113	26.9775	5.56255e-05	0.00149748	6299	3310	12959	22265	12263	17703	28436	12194	80561	34174
Ddx3y	0.730328	5.68564	26.9259	5.62319e-05	0.00150809	3300	2016	6990	8777	4563	2182	3881	2334	1560	2538
Adam15	-0.439633	7.31684	26.9203	5.62981e-05	0.00150809	5931	3244	14551	21336	9157	7750	16747	7951	10431	13503
Saa4	-4.03501	-0.195249	26.9156	5.63541e-05	0.00150809	0	3	4	2	3	8	36	6	83	49
2610507I01Rik	0.764017	4.34989	26.9059	5.64691e-05	0.00150809	1285	651	2517	2851	2487	768	1193	594	776	1424
Mif	-0.975803	5.37138	26.8998	5.65423e-05	0.00150809	1166	715	2380	4348	2532	3713	3768	1847	3551	3687
Lpxn	-1.85489	3.8343	26.898	5.65637e-05	0.00150809	253	93	297	953	489	613	1134	433	2126	1235
Hgfac	-0.852219	2.10059	26.8856	5.67112e-05	0.00150961	118	66	211	318	196	205	294	154	273	403
Igtp	-1.13019	5.45188	26.8625	5.69886e-05	0.00151457	1325	550	2978	5388	2342	2475	5031	3557	3446	5350
Igkv14-111	-4.5948	4.47619	26.8497	5.71422e-05	0.00151623	47	21	78	567	140	2392	1101	470	6744	1305
Cd68	-2.63954	7.97355	26.8229	5.74655e-05	0.00152076	1914	1177	2808	6829	3547	6972	8819	4106	42058	14257
Aldh18a1	-0.806182	4.74317	26.8204	5.74959e-05	0.00152076	700	522	2030	2928	1214	1387	2186	1352	2542	2220
Tbc1d12	0.719202	3.72957	26.7954	5.7801e-05	0.00152641	798	523	2000	2509	1100	568	1039	592	508	599
Zfp976	0.630662	2.57632	26.741	5.84687e-05	0.00154159	384	245	825	955	602	261	535	249	230	351
Arl6ip1	-0.484064	8.19538	26.7322	5.85771e-05	0.001542	9879	5304	24179	35970	19782	16169	29202	13999	20932	20110
Trim30a	-0.685893	5.37608	26.6876	5.9133e-05	0.00155182	1510	718	3212	5733	2656	2316	4717	2526	3247	3787
Igkv6-23	-4.84391	3.69515	26.6873	5.91365e-05	0.00155182	64	11	49	248	170	628	408	462	4185	5655
Slc25a36	0.521174	6.08212	26.6485	5.9624e-05	0.00156215	3950	2341	9490	10681	6608	2744	5670	2772	3175	4269
Chia1	-3.187	9.057	26.5801	6.04949e-05	0.00158247	4180	2665	8941	19400	8654	58410	90453	39053	55755	52912
Ip6k1	0.322892	6.77853	26.5361	6.10629e-05	0.00159351	5913	3168	12092	17584	9270	5143	8032	4543	5439	6788
Snrpa	-0.500358	5.72623	26.5326	6.11083e-05	0.00159351	1857	1170	4461	6900	3281	3105	4772	2397	4156	4697
Erp44	-0.571102	6.71953	26.51	6.14022e-05	0.00159694	3484	2381	8592	13158	6795	6324	10244	5441	8738	8434
Klf6	0.537378	7.81071	26.5076	6.14334e-05	0.00159694	13356	6855	27386	46806	28601	10625	20046	10302	11755	11739
Eno1	-0.745423	7.65199	26.4992	6.15431e-05	0.00159694	5471	3989	11651	24215	10554	13843	17883	8134	16078	14817
Snd1	-0.587416	7.42098	26.4908	6.1653e-05	0.00159694	5603	3508	12213	18804	9934	9422	15244	8396	12075	13401
Lactb2	0.517559	4.7529	26.4804	6.1789e-05	0.00159694	1404	960	3112	4038	2341	1155	1979	1074	1236	1224
Socs1	-1.37656	2.96379	26.4777	6.18246e-05	0.00159694	163	82	427	744	301	368	789	404	760	929
Apol9a	-2.91624	2.05129	26.4711	6.19119e-05	0.00159694	53	23	157	147	106	450	749	452	247	958
Cks1b	-1.22568	3.5623	26.4377	6.23539e-05	0.00160585	214	182	711	943	594	689	1123	463	1345	1117
Ear6	-5.06637	3.8168	26.3973	6.28917e-05	0.0016172	18	4	21	47	11	121	105	44	1820	342
Nsun6	0.575659	3.37077	26.3874	6.30247e-05	0.00161812	657	363	1324	1598	1017	465	777	473	391	583
Slc35f3	1.18103	1.13856	26.315	6.40051e-05	0.0016376	183	87	363	504	285	89	151	84	48	124
Dpagt1	-0.561898	5.62456	26.3132	6.40295e-05	0.0016376	1564	949	4532	5837	2854	2530	4628	2435	3943	3987
Tm7sf2	-1.06551	3.47657	26.3096	6.40789e-05	0.0016376	305	211	569	866	465	801	745	487	1062	929
Susd1	-1.10007	2.90486	26.2661	6.46772e-05	0.00165036	212	83	310	604	350	311	531	322	764	626
Adap1	-1.20113	3.69339	26.2265	6.52274e-05	0.00166037	299	132	416	1060	559	555	967	438	1171	1185
Slc16a6	-1.80326	4.02347	26.2235	6.52692e-05	0.00166037	276	168	541	860	339	669	848	513	2536	1265
Mcm5	-0.919922	4.27307	26.1984	6.56207e-05	0.00166275	547	335	822	1587	909	1030	1632	719	1455	1664
Zmynd11	0.534235	7.05487	26.1978	6.5629e-05	0.00166275	8036	4800	18061	23658	12180	6396	10957	5995	4903	8423
Irx2	0.403188	6.00175	26.189	6.57529e-05	0.00166275	3998	2016	8791	9660	6641	2823	5142	3057	3271	4499
Plk1	-1.27151	2.32382	26.1791	6.58924e-05	0.00166275	80	58	282	308	169	344	335	147	410	389
Igkv6-17	-4.97443	3.27142	26.1767	6.59259e-05	0.00166275	46	7	43	133	116	348	649	57	3307	4036
Slc6a15	1.265	2.09635	26.1742	6.59624e-05	0.00166275	287	182	622	893	493	147	300	161	87	126
Ighv1-78	-4.65376	1.55204	26.1309	6.65766e-05	0.0016757	8	1	5	78	24	305	322	27	743	488
Usp18	-1.56647	5.03758	26.1076	6.69095e-05	0.00168065	804	414	1753	2625	1715	2628	4468	2661	1991	5083
Tfec	-2.03109	4.25798	26.103	6.69755e-05	0.00168065	238	184	479	967	307	832	1005	518	3092	1227
Tmed9	-0.592804	7.26628	26.0936	6.71118e-05	0.00168153	5099	3096	13076	17710	9968	8415	14461	7639	12854	13231
Reep4	-0.5354	4.76044	26.0541	6.76826e-05	0.00168855	947	555	2317	2808	1726	1918	2304	1082	1936	2200
Scimp	-1.90619	3.46688	26.0511	6.77265e-05	0.00168855	155	93	341	610	247	413	657	296	1747	902
Galr3	-2.09799	-0.585488	26.049	6.77571e-05	0.00168855	11	3	9	13	14	25	36	11	73	39
Tap2	-0.552688	6.70666	26.0391	6.79019e-05	0.00168855	3966	2023	9048	13044	7396	5238	11119	5407	7193	11584
Gm38561	0.768426	4.41811	26.0341	6.79741e-05	0.00168855	1293	776	3142	3679	1686	898	1460	849	694	998
Gucy1b1	1.08393	6.23072	26.0323	6.80008e-05	0.00168855	5495	2775	11743	17667	9841	3271	5660	3738	1548	2772
Cxcl13	-1.59495	3.15585	25.991	6.86073e-05	0.00170052	146	160	311	745	263	584	1422	271	593	1291
Kdm5d	0.622616	4.01884	25.9856	6.86872e-05	0.00170052	1018	541	1728	2153	1452	677	1030	568	509	966
Il12rb1	-1.25978	0.787421	25.9634	6.9015e-05	0.0017012	42	18	82	157	73	87	141	84	119	240
Myl6b	-0.757955	1.01034	25.9524	6.91791e-05	0.0017012	64	37	153	214	101	121	218	82	121	222
Fcrl5	-2.63805	-0.0897562	25.9523	6.91803e-05	0.0017012	20	1	11	53	35	83	160	29	91	232
Brf1	0.386632	5.58484	25.9509	6.92024e-05	0.0017012	2813	1544	5805	6956	4008	2146	3350	1922	2303	3334
Upk1a	1.05208	-0.0976639	25.9448	6.92927e-05	0.0017012	77	36	139	242	170	31	95	35	32	66
Phf11d	-0.902315	4.44587	25.9424	6.93282e-05	0.0017012	744	388	1530	2250	1276	1459	2223	1369	1399	2576
Afg3l1	-0.357094	5.4063	25.8758	7.03306e-05	0.00172326	1619	926	3391	4774	2650	2258	3553	1797	2820	3071
Eif2ak1	-0.282117	5.96088	25.8487	7.0743e-05	0.00173081	2415	1437	5571	8209	4418	3266	5975	3101	3826	4634
Gatd1	-0.430172	4.57044	25.7974	7.15317e-05	0.00174754	806	437	1809	2834	1657	1207	2122	1040	1507	1928
Olfm1	-0.739274	5.59684	25.784	7.17389e-05	0.00175003	1580	886	3814	5750	2844	2923	4729	2579	4081	4417
Gm10320	-1.40311	-1.36252	25.7706	7.19473e-05	0.00175017	12	3	13	41	15	27	36	22	47	29
Cxcl1	-2.35229	2.53811	25.7701	7.19552e-05	0.00175017	44	58	94	72	93	227	358	132	542	524
Gabpb2	0.492812	5.98749	25.7485	7.22907e-05	0.00175577	3980	2275	7967	9166	5349	2765	4470	2582	3210	3679
Tsga10	0.694388	3.12421	25.7203	7.27347e-05	0.00176398	522	326	1173	1260	815	395	574	324	313	460
Myo1g	-1.11999	5.62303	25.7128	7.28517e-05	0.00176424	1377	624	1719	4067	2093	2082	3690	1689	4611	4923
Ercc6l2	0.42279	4.68296	25.706	7.2959e-05	0.00176427	1485	836	3183	3830	2466	1252	1994	1184	1110	1487
Pde5a	1.18911	7.01105	25.6964	7.31108e-05	0.00176437	10134	6008	24665	28368	13949	4774	8619	6941	2305	5767
1810010H24Rik	0.84483	5.99157	25.6924	7.31751e-05	0.00176437	3711	2087	8888	13487	5603	2367	4178	2611	1751	3325
Ighe	-7.68355	-1.41926	25.6752	7.34472e-05	0.00176837	0	0	0	1	0	12	17	3	194	50
Ighv7-1	-6.43058	2.85776	25.6637	7.36312e-05	0.00177023	3	8	45	25	11	428	372	34	4550	262
Copb2	-0.401519	7.50527	25.6501	7.38479e-05	0.00177288	6700	4196	15262	22857	12311	9875	17182	9627	12244	13898
Mvp	-0.481267	7.07016	25.6431	7.39609e-05	0.00177304	4805	2738	10906	15012	8100	6497	11563	6220	9913	11043
Ighv1-39	-5.57521	3.31388	25.6239	7.42692e-05	0.00177716	18	19	9	34	116	1126	1335	63	3664	2222
Arap2	0.99105	5.57457	25.6142	7.44256e-05	0.00177716	3821	2294	6935	7721	5539	1968	3386	2218	1317	2277
Tbc1d13	-0.356512	5.84785	25.6125	7.44533e-05	0.00177716	2232	1296	5018	6646	3385	2886	5013	2533	3921	4424
Gm32618	0.945873	0.130916	25.5773	7.50248e-05	0.00178823	78	33	184	206	139	47	76	45	32	56
Ighv2-9-1	-5.55952	1.65821	25.5659	7.52103e-05	0.00178883	1	2	24	24	16	58	105	43	1431	535
Pdia6	-0.983984	8.87152	25.5582	7.53372e-05	0.00178883	11914	8619	36639	57005	20910	27228	49889	27582	47703	43892
Lypd8	-5.87492	-0.549106	25.556	7.53723e-05	0.00178883	2	1	1	3	5	123	194	63	86	184
Panx1	-0.720101	3.3531	25.4831	7.6577e-05	0.00181483	334	181	643	1149	701	645	936	435	857	943
Apobec3	-0.793289	6.34312	25.4757	7.67014e-05	0.00181519	2709	1589	4892	6754	3827	3644	7144	2954	6640	8300
Bcap29	-0.911526	5.18389	25.4637	7.6902e-05	0.0018171	1084	536	1966	2985	2318	2161	3367	1678	3228	2675
Ighv7-3	-4.85833	2.66356	25.4578	7.70002e-05	0.0018171	52	3	18	57	49	542	496	56	2314	864
Igkv13-84	-5.81469	2.85545	25.4459	7.72002e-05	0.00181923	12	16	27	27	50	1681	85	50	1108	3669
Dcstamp	-2.24464	0.268921	25.4289	7.74874e-05	0.00182039	9	11	25	40	22	56	93	17	146	104
LOC118568626	-5.75322	0.115586	25.4264	7.75296e-05	0.00182039	3	0	2	3	2	23	15	6	353	39
Nans	-0.779196	5.62306	25.4235	7.75775e-05	0.00182039	1467	862	3535	5605	2880	3033	4234	2364	4442	4334
Pias2	0.461863	5.15938	25.4158	7.77084e-05	0.00182089	2127	1216	4803	5503	3256	1577	2911	1631	1578	2175
Cd2bp2	-0.264105	5.87186	25.4017	7.79477e-05	0.00182393	2345	1398	5293	7175	4323	3050	5515	2637	3626	4770
H2-T23	-1.02491	7.86274	25.3809	7.83031e-05	0.00182695	7036	2931	14065	26294	15003	13133	22464	11104	25634	25825
Ugt8a	1.40959	0.618813	25.3744	7.84137e-05	0.00182695	133	80	273	345	216	56	80	84	29	57
Fermt2	0.725674	7.72151	25.3703	7.84834e-05	0.00182695	14622	8375	34234	43889	22522	9796	17875	11344	6982	12392
Mcm4	-0.409794	5.04634	25.3684	7.8516e-05	0.00182695	1286	736	2515	3649	2324	1700	3455	1400	2174	2634
Mtx3	0.672287	3.34789	25.3575	7.87026e-05	0.00182874	786	405	1471	1513	890	388	694	372	502	729
E130307A14Rik	0.610417	2.28378	25.2982	7.97295e-05	0.00185001	312	169	550	805	569	250	329	188	187	313
6820431F20Rik	0.714967	2.06246	25.2883	7.99025e-05	0.00185145	249	184	530	653	315	177	298	160	137	213
Pim1	-1.22423	6.34171	25.2732	8.01677e-05	0.00185501	1854	1123	4257	7784	2687	3872	6455	3284	9369	7673
Pitpnc1	0.828613	6.72025	25.2496	8.05831e-05	0.0018617	7387	4502	18394	19641	11342	4115	7810	5283	3491	6919
Igkv3-12	-5.4655	3.1124	25.244	8.06809e-05	0.0018617	33	5	19	73	76	412	646	101	1793	4697
Ighv6-3	-4.9306	3.28838	25.2127	8.12367e-05	0.00187193	41	32	30	87	92	599	533	86	2902	3696
Gm36193	-5.20265	0.762886	25.2042	8.13875e-05	0.00187281	5	0	4	5	4	18	30	7	397	81
Cd209e	-5.4595	2.31812	25.14	8.25425e-05	0.00188704	7	11	20	36	15	623	723	565	594	571
Rmi2	-1.32873	0.615132	25.1369	8.25983e-05	0.00188704	26	23	70	74	82	89	144	51	124	175
Gjb1	-1.40957	2.55146	25.1352	8.26294e-05	0.00188704	160	100	316	460	358	420	603	390	639	918
E030011O05Rik	1.17138	-0.0804359	25.1236	8.28399e-05	0.00188704	64	45	179	208	72	35	55	42	20	43
Tufm	-0.448823	5.47946	25.1234	8.2843e-05	0.00188704	1564	983	3627	5730	3009	2755	4016	2133	3093	3573
Plekhd1	0.66811	4.3852	25.1215	8.2877e-05	0.00188704	1485	832	2702	3511	2042	913	1468	954	721	1407
Antxr2	0.676865	6.21068	25.1199	8.2907e-05	0.00188704	4724	2628	10905	14889	7405	3154	5720	3894	2596	4124
Creld2	-1.46702	7.01057	25.1139	8.3017e-05	0.00188704	2556	2060	9065	12955	3918	6950	13246	7288	19374	14783
Ifi27l2a	-1.66012	5.47735	25.1106	8.30772e-05	0.00188704	1093	455	2016	5826	2526	4578	7629	2393	3391	9484
Pop7	-0.751354	3.42401	25.1039	8.31982e-05	0.00188704	301	183	752	1168	751	586	1102	502	924	943
Nme1	-1.15492	5.89679	25.1009	8.32535e-05	0.00188704	1412	833	3266	5539	3014	3639	4956	2430	6929	5390
Bmper	0.686324	3.59836	25.0807	8.36233e-05	0.00189109	806	432	1795	2608	1210	458	827	663	565	695
Enpp1	-1.44184	3.93324	25.0712	8.37981e-05	0.00189109	367	213	621	949	466	723	964	576	2186	1191
Kcne3	-1.19749	1.9949	25.0668	8.38795e-05	0.00189109	136	65	227	398	187	355	466	247	333	403
Gm16201	-0.932548	0.656539	25.0664	8.38866e-05	0.00189109	41	17	95	136	74	79	152	62	106	130
Catspere2	0.777883	2.40053	24.9741	8.56102e-05	0.00192733	391	178	714	721	512	177	326	190	213	317
A330076H08Rik	1.57923	-1.06739	24.9672	8.57404e-05	0.00192765	49	24	99	104	43	11	35	18	8	17
Matr3	0.468167	7.0041	24.9556	8.59598e-05	0.00192998	7300	4360	15360	21955	11963	6062	10244	6271	5473	6484
Rps6ka2	0.550487	5.05279	24.9275	8.64939e-05	0.00193935	1776	1067	3920	4904	2700	1204	2276	1335	1202	1869
A430093F15Rik	-2.79644	-1.42376	24.9158	8.67179e-05	0.00194176	3	3	3	11	12	28	29	9	53	69
Mapkapk3	-0.721755	5.82634	24.8921	8.71715e-05	0.00194929	1536	997	3501	5342	2916	3439	4321	1939	4630	3826
Rcsd1	0.603029	5.97087	24.8778	8.74487e-05	0.00195286	4148	1966	8049	13229	6610	3266	4975	2559	2138	4343
Angpt2	0.876925	3.76587	24.8452	8.80798e-05	0.00196237	947	477	2064	2203	2189	537	924	590	468	933
Glt8d2	1.12536	2.38634	24.8437	8.81101e-05	0.00196237	319	218	801	1168	639	192	325	261	117	194
Maoa	0.703334	5.59392	24.8261	8.84519e-05	0.00196476	2648	1663	5279	8123	6132	2291	3242	2032	1665	2265
Npc2	-0.920988	10.7871	24.8226	8.85224e-05	0.00196476	46794	25266	107945	182335	102983	102366	163722	81366	165811	141829
Dcbld1	0.512898	3.56599	24.82	8.85719e-05	0.00196476	689	366	1472	1988	1139	596	966	497	401	664
Apol9b	-2.42036	2.80343	24.7773	8.94126e-05	0.0019805	116	56	323	351	228	731	1223	739	364	1401
Ighv1-74	-5.68445	2.336	24.7719	8.95194e-05	0.0019805	8	1	4	68	48	389	199	97	1642	2323
Tmc4	-0.43039	6.4861	24.7605	8.97458e-05	0.00198287	3271	1932	6936	8456	5162	4145	7599	3755	5602	7247
Phf20l1	0.848603	5.71799	24.7342	9.02712e-05	0.00199183	3692	2506	8132	8117	3760	1794	3513	2200	2164	2583
Pdia4	-1.16559	8.24836	24.7278	9.0399e-05	0.00199201	6752	5469	22247	33605	11166	15836	30493	17771	37182	29271
Wdr13	0.473924	5.56214	24.7177	9.06028e-05	0.00199258	2867	1548	5114	6571	4388	2180	2907	1742	2320	2849
Gfod1	0.923908	4.79119	24.7146	9.06646e-05	0.00199258	2068	1276	4671	5596	2626	1035	2268	1300	772	1610
Kmt5b	0.587672	6.03495	24.6719	9.15269e-05	0.00200888	4305	2496	8338	9649	5563	2716	5130	2848	2654	3456
Phf11a	-1.65267	-0.120317	24.6575	9.18203e-05	0.00201016	20	3	32	77	32	51	102	41	56	128
Nfkbiz	-0.91268	4.76367	24.6572	9.18267e-05	0.00201016	561	402	1603	1764	949	1045	1664	860	2137	2143
Gm13546	-1.44133	1.03914	24.6383	9.22136e-05	0.00201262	37	43	101	190	37	177	345	74	135	183
Uvssa	0.990009	3.16566	24.6373	9.22343e-05	0.00201262	742	376	1142	1169	881	299	507	282	303	514
Ccl17	-1.53724	3.81768	24.634	9.23022e-05	0.00201262	302	202	530	913	372	1354	1558	347	1306	903
Pla2g15	-1.39986	6.44609	24.6236	9.25153e-05	0.00201463	1731	1028	4022	6287	3287	3873	6311	3246	12105	6783
Jpt1	-0.758697	6.31854	24.5805	9.3406e-05	0.00203137	2385	1419	5487	9073	4636	5757	6941	3180	6904	6451
Hells	-0.791656	2.20898	24.5586	9.38615e-05	0.00203861	147	96	233	306	219	245	385	171	339	360
D6Ertd527e	-2.16426	0.929713	24.5267	9.45312e-05	0.0020433	24	21	71	80	31	109	121	90	324	136
Efcab2	0.553093	3.37329	24.5199	9.46745e-05	0.0020433	678	361	1358	1681	1038	499	804	525	398	550
Rrm2b	0.878554	5.09903	24.5194	9.46847e-05	0.0020433	2143	1394	4577	6470	3702	1466	2594	1524	1073	1231
Zswim1	-0.38988	3.47375	24.5193	9.46869e-05	0.0020433	418	261	943	1317	758	662	938	586	742	833
Ier3	-0.694118	6.82849	24.5191	9.46918e-05	0.0020433	3353	1697	7810	9982	7934	5207	14538	5192	5808	9592
Srm	-1.01651	4.71929	24.5081	9.49244e-05	0.00204567	623	454	1610	2725	1151	1484	2159	1221	2803	2226
Csf2rb2	-1.63051	5.46927	24.4869	9.53738e-05	0.0020527	728	460	1293	2222	870	1413	2499	1124	5608	2979
Pigs	-0.514001	5.95146	24.4807	9.55063e-05	0.00205289	1999	1146	4333	6604	3752	2983	5209	2469	4662	4445
Fgf23	-5.74254	0.912102	24.4568	9.60159e-05	0.00206118	9	2	7	13	0	31	65	16	1039	155
Farsb	-0.619809	5.35894	24.4427	9.63188e-05	0.00206496	1305	808	3032	4670	2508	2367	3699	1801	3613	3002
Ccl22	-1.29439	5.29596	24.4371	9.64402e-05	0.00206496	610	406	1097	1863	997	1275	2523	1034	2682	2434
Hars	-0.360077	5.62099	24.417	9.68731e-05	0.00207156	1877	1196	4306	6143	3537	2953	4544	2441	3271	3913
Ighg2c	-8.46406	8.24332	24.4099	9.70267e-05	0.00207219	13	9	22	1349	30	23524	15402	18118	22017	187298
Trim30d	-0.771957	4.04404	24.3983	9.72795e-05	0.00207492	611	328	1237	2158	962	925	2050	1026	1258	1744
Epc2	0.600235	5.33775	24.3495	9.83479e-05	0.00209503	2556	1471	5795	6756	3615	1781	3343	1873	1612	2054
Ss18	0.281037	6.55352	24.3226	9.89401e-05	0.00210494	4961	2917	11055	15024	8316	4773	7689	4155	4915	5751
Myo6	0.698477	6.3587	24.3041	9.93519e-05	0.00211101	5621	3143	10651	12935	9518	4005	6481	3748	2789	4092
Platr21	1.19301	0.0625686	24.2859	9.97568e-05	0.00211691	92	56	153	163	112	41	52	32	27	68
Myo10	0.9743	6.54592	24.2595	0.000100349	0.00212676	6862	4250	15016	14850	9594	3230	6328	4225	2343	5423
Ighv1-71	-6.11996	-0.773588	24.2518	0.000100524	0.00212764	1	0	1	2	3	37	25	25	47	324
Gvin-ps6	2.56257	-1.64153	24.2464	0.000100646	0.00212764	35	15	39	72	17	5	7	6	3	3
Shisa5	-0.472346	8.36239	24.2368	0.000100863	0.00212951	11985	5916	23698	42438	22240	16800	29993	15518	22629	26958
Cdca8	-1.33187	2.2527	24.186	0.00010202	0.00214927	86	70	245	331	176	383	394	142	486	355
Mysm1	0.604347	4.59361	24.1844	0.000102057	0.00214927	1497	1012	2869	3468	1767	964	1426	914	1139	1400
Raver2	1.14293	4.61278	24.1779	0.000102206	0.00214969	2018	1047	3661	4906	3465	988	1664	1174	411	1272
Dnajb11	-0.934313	7.35631	24.1481	0.000102892	0.00216138	4356	3245	12747	18380	7438	8833	15873	8953	17813	14878
Gpsm1	0.663316	4.03092	24.1273	0.000103376	0.00216665	966	592	2346	3114	1266	839	942	612	544	1095
Sdf2l1	-1.77577	6.31926	24.1261	0.000103403	0.00216665	1166	968	3628	7455	1697	4341	6225	3881	13339	7553
Ormdl2	-0.733233	5.48884	24.059	0.000104976	0.00219685	1275	888	3280	5342	2642	2707	4281	2119	4023	3734
Ttc8	0.552215	3.27722	24.044	0.000105333	0.00220153	616	320	1156	1389	1038	479	596	389	397	626
Map4k1	-1.14225	3.86568	23.9364	0.000107923	0.00225284	518	180	583	1277	935	778	1579	585	1338	2003
Gm16146	-1.36642	-0.0201538	23.923	0.00010825	0.00225684	22	11	55	48	46	62	107	44	84	84
Lair1	-1.41238	3.78075	23.9142	0.000108467	0.00225854	282	140	330	811	555	613	817	423	1431	1166
Tmprss2	0.382558	6.39949	23.897	0.00010889	0.00226412	4321	2797	9430	11601	7613	3607	6205	3295	3894	5395
Rtp4	-1.28364	4.99081	23.8922	0.000109008	0.00226412	852	405	2165	3781	1674	2428	4648	2536	1803	4433
Sec1	-1.4969	2.21866	23.8694	0.000109572	0.00227301	72	34	178	340	176	151	492	125	457	472
Cyb5d1	0.393785	5.3722	23.8275	0.000110616	0.00229181	2140	1331	5220	6312	3416	1801	3243	1823	1882	2342
Tspan14	-0.581679	6.82503	23.8097	0.000111065	0.00229824	4015	2225	9310	12273	7021	5610	10259	5349	9800	9540
Exd2	0.484849	4.21251	23.8001	0.000111307	0.0023004	1010	627	2176	3062	1533	797	1451	734	730	1104
Sorbs2os	1.95892	-1.99487	23.7942	0.000111454	0.00230057	26	23	35	26	23	7	11	2	4	11
Retnlb	-5.22467	-0.970274	23.7825	0.000111753	0.00230376	0	2	2	4	1	54	73	31	77	54
Serpina3m	-1.26001	2.75736	23.7714	0.000112035	0.00230376	129	82	348	817	262	406	730	426	665	472
P2ry2	-0.794864	4.92042	23.7661	0.000112169	0.00230376	852	506	1862	2478	1208	1395	2190	1132	2556	2156
Smpdl3b	-0.901802	2.98417	23.764	0.000112221	0.00230376	229	142	326	645	420	406	669	271	737	620
Lgmn	-1.50348	8.29624	23.755	0.00011245	0.00230376	5505	3358	12901	20442	12424	13670	21284	10307	45728	24984
Crmp1	-1.33206	0.544231	23.7529	0.000112505	0.00230376	47	17	71	120	45	80	170	58	151	143
Mill2	0.711943	4.92647	23.7501	0.000112578	0.00230376	2028	1003	4314	6733	3660	1548	2338	1573	925	1776
Gm19461	1.2655	0.592707	23.7261	0.000113191	0.00231164	135	50	162	266	210	64	79	58	20	54
Ube2l3	-0.424983	7.16354	23.7212	0.000113319	0.00231164	4885	2975	12432	17501	9101	7377	13435	6622	10653	10090
Tnfrsf23	-1.78764	3.73778	23.7188	0.00011338	0.00231164	158	127	393	668	225	456	717	358	1805	724
Cdk5rap3	-0.597405	5.23612	23.7094	0.000113621	0.00231373	1299	757	2407	3990	2442	2130	3007	1625	3009	3184
Alg8	-0.790456	3.47672	23.699	0.000113891	0.00231639	304	221	817	1161	531	555	984	489	1031	997
Ccdc66	0.547115	3.53341	23.6647	0.000114785	0.00233172	722	452	1347	1701	972	482	938	455	442	695
Slc39a7	-0.470581	7.14229	23.6564	0.000115001	0.00233319	5144	2915	12579	15899	9261	7162	12635	6964	10285	12311
Dhdds	-0.383397	5.77106	23.6512	0.000115138	0.00233319	1907	1259	5071	7153	3579	2847	5230	2653	3771	4551
Epsti1	-1.04121	4.09362	23.6267	0.000115782	0.00234306	508	167	739	2069	1122	968	1923	807	1299	2003
Sik2	0.626036	5.36354	23.622	0.000115907	0.00234306	2562	1754	5143	6851	3300	1684	3274	1841	1650	2055
Agr2	-3.7278	4.5217	23.5946	0.000116631	0.00235484	155	95	375	338	195	1956	3455	2224	1631	3423
AW554918	0.728493	3.48465	23.5465	0.00011792	0.00237049	757	440	1461	1727	1200	493	866	482	319	648
Slamf6	-1.89367	2.84452	23.5464	0.000117922	0.00237049	143	53	160	327	325	312	461	206	1180	823
Txnl4b	-0.411036	3.47365	23.5426	0.000118024	0.00237049	417	250	907	1487	749	584	1101	562	776	896
LOC118568438	1.21845	-0.00663749	23.5416	0.00011805	0.00237049	75	52	171	147	92	34	46	23	37	58
Lims1	0.729268	6.91669	23.5391	0.000118118	0.00237049	7667	4766	18510	23118	11637	5284	10050	6187	3943	5686
Cp	-0.506664	8.87101	23.5282	0.000118412	0.00237351	14938	9956	34400	44992	27893	20941	44650	24399	25419	36190
Ddost	-0.678579	7.86013	23.5036	0.00011908	0.00238135	7185	4262	17094	28042	14889	13015	20894	11817	20095	19845
Nlrx1	-0.689718	4.35686	23.5016	0.000119134	0.00238135	603	390	1205	2337	982	1064	1669	928	1795	1269
Izumo1r	-1.9189	0.544892	23.498	0.000119232	0.00238135	33	10	41	99	74	78	228	64	131	288
Gask1a	0.823545	2.88673	23.4894	0.000119466	0.00238135	479	306	1081	1552	798	289	508	371	206	493
Dusp23	-0.417875	3.97064	23.4875	0.000119518	0.00238135	572	302	1329	1840	1069	923	1506	648	962	1269
Cotl1	-1.32779	7.4879	23.4601	0.00012027	0.00239312	3234	1577	5401	15900	6825	7468	12770	5606	19182	14020
Ifit3b	-1.60805	4.32039	23.4555	0.000120397	0.00239312	417	249	1128	1488	920	1214	3025	1723	668	3514
Cxcl16	-0.627684	6.84469	23.4431	0.000120738	0.00239516	3268	2095	9010	12643	6999	5701	10131	5011	9867	9109
Ccdc80	-0.817545	5.43685	23.4311	0.000121071	0.00239516	1520	878	3322	5102	2690	2858	5537	2400	3409	4540
Tubgcp3	0.440285	4.88803	23.4308	0.00012108	0.00239516	1726	988	3205	4213	2446	1269	1874	1154	1428	1806
Slc9a3r1	-0.403071	6.73517	23.4285	0.000121143	0.00239516	3789	2106	8037	13057	7937	6355	9490	4561	7064	7995
Tsc22d3	0.836199	7.8657	23.4258	0.000121219	0.00239516	16346	10336	48291	67708	23660	13758	19406	10468	10474	14831
Isg15	-2.79793	4.89054	23.419	0.000121406	0.002396	275	187	955	1698	735	2748	5067	2924	2056	6573
C1qtnf2	0.980931	3.26935	23.3716	0.000122734	0.00241934	709	297	1258	1887	1658	419	580	421	230	635
Apeh	-0.375547	5.427	23.3318	0.000123859	0.00243488	1667	871	3127	5116	2947	2295	3669	1743	2865	3392
Sec23b	-0.534037	6.58444	23.3305	0.000123896	0.00243488	3383	2336	8863	11637	5772	5097	9738	5645	7217	8460
Ifit1	-1.88588	5.36811	23.3282	0.000123961	0.00243488	755	553	2591	3078	1253	2900	7515	4270	2200	6724
Xaf1	-0.968802	4.50433	23.3204	0.000124183	0.00243635	722	404	1727	2575	1365	1495	2723	1389	1476	3245
Zfp280d	0.558251	4.30923	23.3036	0.000124664	0.00244292	1290	762	2658	3028	1803	900	1630	934	797	1063
Lhfp	0.815301	7.10078	23.2802	0.000125335	0.00245317	8615	4817	22736	30822	15918	6327	10925	7344	3891	6738
Bscl2	-0.567794	5.90337	23.2641	0.000125801	0.0024594	2061	1163	4076	7162	3954	3623	5249	2467	4716	4944
Igkv4-58	-8.61428	4.18223	23.2495	0.000126222	0.00246474	9	3	8	19	22	167	102	19	3875	17195
Zbtb8os	-0.619292	4.25165	23.2241	0.000126964	0.00247631	614	357	1299	1973	1457	1072	1847	823	1461	1703
2610307P16Rik	1.20944	0.784844	23.1972	0.000127753	0.00248879	157	66	404	308	193	75	107	53	38	122
Abcf1	-0.262199	6.58422	23.1706	0.000128539	0.00250117	3701	2383	8543	11809	6234	5232	8510	4257	6058	6851
Rgs1	-1.97056	2.76624	23.162	0.000128793	0.0025032	103	56	225	312	168	287	404	168	1129	601
Galnt13	1.55579	1.68917	23.1544	0.000129019	0.00250343	216	157	523	820	378	83	221	115	87	49
H2-T22	-0.713628	6.49936	23.1514	0.000129106	0.00250343	3188	1390	6517	10560	6803	5456	8444	4125	7805	9522
Ppfia4	-0.993102	3.05376	23.1317	0.000129695	0.00250508	227	105	303	919	510	443	855	335	661	833
2810408I11Rik	-2.04552	-1.47048	23.1237	0.000129936	0.00250508	4	6	7	19	7	34	17	13	49	26
Napsa	-0.513061	9.0806	23.1203	0.000130036	0.00250508	18651	9693	41276	75120	38497	30527	56265	27959	34015	47152
Adamtsl5	0.48034	4.63989	23.1196	0.000130059	0.00250508	1425	793	2950	3572	2175	1137	1411	979	1179	1490
Gm30967	1.57073	-0.925701	23.1178	0.000130112	0.00250508	40	25	51	106	71	16	31	15	5	16
Nipa1	0.576656	4.4081	23.1098	0.000130354	0.00250508	1184	760	2896	3312	1994	928	1616	900	804	1216
Azgp1	1.41104	1.95572	23.1082	0.000130402	0.00250508	233	138	579	957	591	117	270	150	42	137
Stard9	1.22946	5.73562	23.1081	0.000130404	0.00250508	4334	3166	8238	8013	3684	1547	2602	2040	1345	2818
Alpl	-0.989906	3.64651	23.1034	0.000130546	0.00250508	251	226	845	1064	370	535	854	566	1255	931
Ahsg	-1.46192	0.934247	23.0943	0.00013082	0.00250744	29	21	102	187	70	143	161	128	185	151
Apex1	-0.994251	4.53923	23.0871	0.000131037	0.00250871	613	363	1270	1998	1195	1303	1847	934	2520	1726
Cdca5	-1.41634	1.35403	23.0781	0.00013131	0.00251104	51	32	112	174	91	175	196	73	282	222
Mpeg1	-1.61302	9.21118	23.0637	0.000131749	0.00251653	9700	5305	17027	42777	18431	25214	36801	17645	88185	36585
Zfp367	0.571586	4.68501	23.0572	0.000131948	0.00251744	1499	865	3539	4425	2523	1151	2280	1196	1010	1180
Polr3c	-0.358873	4.76209	23.041	0.000132442	0.00252398	1008	580	2155	3235	1778	1525	2328	1122	1786	1992
Igkv9-120	-4.18396	3.00917	23.0329	0.000132689	0.00252579	66	13	39	124	198	296	400	655	3496	1203
Cep68	0.604795	4.59743	23.0266	0.000132882	0.00252658	1436	877	2913	3834	2291	1091	1772	1084	741	1348
Vipr2	0.904376	3.23374	23.0123	0.000133325	0.0025321	730	381	1430	2036	977	374	620	480	244	608
Psap	-1.61736	11.4081	22.9998	0.00013371	0.00253653	42666	23198	94283	160802	80628	97977	170207	71571	380921	190949
S100a4	-1.23829	5.60971	22.9725	0.000134557	0.00254779	899	530	1518	5313	2742	3058	5305	2013	3763	4739
Nefh	-1.43514	-1.18881	22.9708	0.00013461	0.00254779	13	5	20	33	18	28	47	22	51	42
Blnk	-1.54137	3.8829	22.9628	0.000134862	0.00254965	382	180	392	831	902	1055	1213	411	1921	1921
Mosmo	0.658488	4.59834	22.9515	0.000135214	0.00255117	1653	890	3695	4254	2007	1024	1940	1178	948	1196
Atic	-0.359628	5.65879	22.9504	0.000135249	0.00255117	1887	1143	4407	6625	3594	2612	5168	2498	3313	4042
Lypla2	-0.468967	6.18668	22.9396	0.000135586	0.00255464	2763	1335	5979	8256	5001	3811	6335	3105	5272	6551
Gna15	-1.37648	3.97309	22.9251	0.000136045	0.00255985	303	207	551	1008	486	919	769	472	1892	1024
Pde8b	0.725778	5.2216	22.9211	0.000136171	0.00255985	2662	1535	5654	6216	3472	1613	2943	1801	1219	2103
Iglc1	-3.65503	5.08503	22.9162	0.000136324	0.00255985	241	137	160	723	533	1513	3332	761	6475	6916
Oasl2	-1.92227	6.30382	22.8937	0.000137039	0.00256677	1608	847	4169	6480	2775	6485	13270	7384	4334	14001
Inpp4b	0.915614	4.16437	22.8927	0.000137071	0.00256677	1497	846	2920	3748	1925	707	1182	1047	729	904
H2-T-ps	-1.3475	1.10368	22.89	0.000137157	0.00256677	68	23	80	179	99	109	222	71	227	289
Sh3bgrl3	-1.13849	7.70291	22.8852	0.00013731	0.00256677	4990	2479	9647	19474	11382	11068	17760	7743	23416	18611
Trim37	0.38244	5.3673	22.8783	0.000137531	0.00256801	2131	1195	4519	6282	4031	1927	3088	1801	1764	2333
Efhd2	-0.706689	7.38152	22.87	0.000137796	0.002569	4686	2574	11133	20582	9626	8314	13969	7525	14681	13329
Lsm12	-0.325464	5.11498	22.867	0.000137893	0.002569	1429	724	3245	4100	2467	1868	3157	1681	2334	2618
Golm2	1.04746	6.07188	22.8373	0.000138847	0.00258389	5356	2997	11500	12928	8605	2645	4987	3599	1462	3412
Psd4	-0.606189	4.92906	22.7954	0.000140206	0.00260626	1137	545	1669	3488	1987	1608	2622	1249	2258	2832
Sec11c	-1.22662	6.11902	22.7873	0.00014047	0.00260825	1740	917	3419	6091	3719	3842	5599	2693	8747	7317
Mst1	-0.900706	1.85031	22.7634	0.000141253	0.00261988	109	51	230	278	184	225	373	175	153	354
Zfp420	0.556992	2.49449	22.7527	0.000141606	0.00262178	360	203	735	987	542	239	489	264	217	341
Lcp2	-1.19318	5.16982	22.7471	0.000141792	0.00262178	793	407	1102	3584	1310	1435	2894	1213	3797	2756
Gapdh	-0.801333	9.28102	22.7414	0.000141979	0.00262178	15504	12951	37778	64731	31263	45301	48610	24363	53134	44773
Igkv6-14	-5.01293	0.907412	22.7412	0.000141986	0.00262178	4	9	4	40	20	142	104	39	1305	245
Slc12a8	-1.64675	0.0149483	22.7256	0.000142504	0.002628	24	14	54	75	41	77	168	109	46	114
Tmtc2	1.3684	5.54237	22.7198	0.000142697	0.002628	3899	2506	10085	9429	5982	1696	2504	2586	1191	1619
Odr4	0.30023	5.26958	22.7168	0.000142797	0.002628	2006	1118	4252	5663	3428	1827	2989	1543	1905	2340
4930512J16Rik	-2.14285	-0.00776497	22.6735	0.000144245	0.00265173	17	6	29	25	18	36	52	22	148	87
Gm16350	-3.89016	-2.42332	22.6398	0.000145387	0.00266924	3	1	0	3	1	9	14	5	37	47
Wdr86	-1.10478	0.547623	22.6359	0.000145519	0.00266924	55	22	64	92	79	102	148	73	75	182
Rcc1	-0.619429	3.41013	22.6218	0.000145998	0.00267508	371	220	830	1139	615	730	899	438	840	895
Dusp3	0.500463	7.89239	22.6161	0.000146192	0.00267568	13186	7834	34809	47040	21182	11026	19903	11984	10461	12939
Epc1	0.37991	5.13456	22.6083	0.000146459	0.00267763	2073	1169	4339	5299	3048	1423	2742	1500	1829	2434
Cd6	-1.31736	2.38482	22.5916	0.000147032	0.00268515	165	63	143	347	323	282	481	221	497	693
Tnfrsf17	-2.7257	-0.824963	22.5287	0.000149215	0.00272023	6	1	9	30	23	36	36	36	98	122
H13	-0.720709	7.4176	22.5268	0.00014928	0.00272023	5454	3498	13614	19204	9840	8571	15392	8489	16535	16557
Gclc	-0.823828	8.57019	22.507	0.000149975	0.0027299	11965	7253	27427	35634	15338	18091	36197	17132	38794	25837
Ggt5	-1.06201	4.26018	22.5022	0.000150143	0.00272998	629	341	1199	2186	824	1081	2117	1070	1702	2436
Cldn8	1.56055	1.6388	22.4926	0.000150483	0.00273318	264	142	503	686	576	146	196	112	39	91
Il18r1	0.674764	6.56458	22.4706	0.000151259	0.00274428	6690	3984	14578	15904	10344	4293	7182	4509	4177	6117
Gulp1	1.271	3.39253	22.4637	0.000151505	0.00274573	837	560	1831	2613	1387	429	730	575	213	384
Tmem273	-2.10084	2.15742	22.4545	0.000151832	0.00274868	71	19	126	161	93	139	235	91	674	396
Hectd2	0.952602	0.88276	22.4336	0.00015258	0.00275921	113	77	218	297	164	67	112	73	52	62
Ncoa7	0.41666	4.59012	22.421	0.000153034	0.00276346	1381	799	2633	3672	2113	1057	1931	1011	1151	1275
Gm12250	-1.28169	3.12748	22.4178	0.000153147	0.00276346	272	77	417	1188	340	582	920	649	766	897
1700097N02Rik	-2.41849	-1.39006	22.3981	0.000153858	0.00277327	2	0	9	23	12	27	37	26	38	39
Hsp90b1	-0.931888	10.3748	22.387	0.000154262	0.00277755	36737	26551	117929	150361	56556	67691	142021	74136	145123	130684
Ppp1r14b	-0.900802	5.3447	22.3685	0.000154933	0.00278456	1037	702	2829	4479	2217	2995	3215	1645	3971	3692
Fbl	-0.640213	5.30029	22.3671	0.000154986	0.00278456	1326	771	2853	4908	2658	2497	3876	1900	3148	3458
A830082K12Rik	1.22413	-0.922341	22.3468	0.000155725	0.00279329	37	22	91	97	56	13	36	22	10	24
Atp6v0d2	-2.4045	8.10123	22.3446	0.000155808	0.00279329	2336	1650	5039	7745	3384	7824	9431	4441	46768	12294
Yipf3	-0.337788	6.35022	22.3209	0.000156679	0.00280588	3073	1691	7201	10907	5917	4422	7748	3844	5295	6494
Dab2	-1.14174	7.12286	22.316	0.000156859	0.00280608	2909	2182	7468	9247	4467	5758	9654	5156	15563	9490
Prdm5	0.493021	1.53467	22.2973	0.000157554	0.00281307	189	91	376	473	274	125	217	121	142	189
Espn	0.836523	2.7369	22.2964	0.000157587	0.00281307	521	263	925	1100	824	338	485	235	181	463
Has3	-1.0545	2.2853	22.2488	0.000159367	0.0028391	99	81	170	172	165	236	332	178	206	345
Igkv5-37	-11.6043	1.88884	22.245	0.00015951	0.0028391	0	0	0	1	0	5	2	0	2692	1632
Hmbs	-0.814039	4.66841	22.2437	0.000159558	0.0028391	674	472	1548	2761	1458	1509	2153	1046	2439	2085
Kcnj13	0.793534	4.00749	22.2345	0.000159906	0.00284176	1096	533	2381	3105	1774	616	1144	891	512	749
Mdm1	0.640452	3.48175	22.2307	0.000160049	0.00284176	686	393	1365	1855	1135	550	712	392	408	735
Rpusd3	-0.897162	1.99533	22.2078	0.000160917	0.00285413	119	55	187	370	204	214	282	146	334	366
Zfp606	0.53749	3.27887	22.1273	0.000164008	0.00290433	532	344	1405	1643	891	423	850	440	394	523
Dennd2a	0.522314	4.65137	22.1246	0.000164115	0.00290433	1372	820	3666	5039	1992	988	1982	1068	1443	1295
Clptm1l	-0.5378	7.24177	22.1206	0.000164271	0.00290433	5183	3096	11908	17521	9529	7984	13507	6614	12692	12241
Cd274	-1.28543	5.40337	22.1124	0.00016459	0.00290689	914	480	1662	2430	1389	1534	2182	1461	4925	2912
Rpn1	-0.664672	8.4377	22.1039	0.00016492	0.00290944	10982	7216	29070	43145	20452	18464	35418	19780	29546	29957
Cybb	-1.32212	7.63724	22.0997	0.000165085	0.00290944	3846	2383	5351	13990	6618	7729	12319	6405	23648	11402
Glipr1	-1.18827	5.24807	22.0929	0.000165353	0.00291108	833	319	1502	4384	1650	1841	3079	1454	4061	3194
Entpd7	-0.862632	3.24984	22.0831	0.000165734	0.0029147	293	173	766	873	415	411	837	457	1016	846
Mt2	-1.4264	5.14821	22.0626	0.000166544	0.00292587	718	767	2216	3930	1338	4450	3772	1333	5517	2754
Map4k3	0.682653	6.41517	22.0358	0.000167604	0.00294055	5344	3527	12823	14285	6479	3593	5763	3981	2996	4924
Slc23a1	0.559395	3.4117	22.0326	0.000167734	0.00294055	705	354	1242	1693	1066	454	838	433	365	735
Rasal2	1.154	5.63594	22.005	0.000168835	0.00295153	3733	2536	8301	9319	5376	1832	3437	2457	990	2049
Pkib	-1.50031	3.18771	22.0012	0.000168988	0.00295153	158	100	324	472	358	404	615	292	1211	599
Lman2	-0.42675	7.87743	21.9995	0.000169058	0.00295153	8209	5440	21315	31637	14617	12894	22713	12185	17857	17315
Casp1	-1.19008	3.8097	21.9979	0.000169118	0.00295153	381	173	560	1297	724	898	1176	456	1776	1077
Gpr68	-0.838608	2.47025	21.9947	0.000169247	0.00295153	199	66	353	436	316	262	451	225	471	525
Fam76b	0.592879	4.36508	21.99	0.000169437	0.00295175	1282	763	2801	2916	1910	829	1459	739	1071	1196
Ptpdc1	0.612652	2.71176	21.9734	0.000170109	0.00295816	420	221	805	1048	701	290	473	269	226	435
Zdhhc20	0.487657	5.53813	21.9721	0.00017016	0.00295816	2603	1463	5735	6914	4421	1909	3474	1734	2493	2435
Abcd2	-1.06597	5.40985	21.9532	0.000170925	0.00296835	776	559	1587	3454	1468	2001	2893	1464	3735	2141
Renbp	-0.985995	5.5113	21.9303	0.00017186	0.00297895	1198	626	2512	3535	2340	1992	3544	1621	4754	3873
Psme2	-0.829426	6.62807	21.9193	0.000172312	0.00297895	2826	1556	6328	11154	6609	5657	8952	4428	8920	10071
Gm46404	1.01206	0.170419	21.9159	0.000172451	0.00297895	77	55	126	163	146	38	66	37	37	67
Ntn5	-1.36946	1.43084	21.9138	0.000172535	0.00297895	60	33	119	181	114	85	237	93	336	296
Gm32240	-4.03543	-1.61082	21.9122	0.000172604	0.00297895	1	0	1	5	3	6	11	5	89	15
Iglv3	-3.71316	1.44045	21.9035	0.00017296	0.00297895	34	12	23	63	62	103	86	133	1082	658
Anp32b	-0.479638	6.9178	21.9014	0.000173048	0.00297895	4342	2459	10803	14192	8256	6541	12709	5330	9014	10033
Laptm5	-1.45935	8.9596	21.9004	0.000173087	0.00297895	9148	4043	15682	36561	16594	18151	31655	13943	63302	36527
Bloc1s3	-0.495676	4.01772	21.899	0.000173147	0.00297895	562	300	1308	2197	1090	919	1606	723	1267	1254
Zfp711	1.36258	0.61567	21.8922	0.000173427	0.00298069	95	91	234	253	202	51	108	63	25	44
Glp1r	1.50326	3.95216	21.8873	0.000173628	0.00298106	1411	702	2046	2637	2513	536	868	651	179	498
Ppp1r2	0.55066	7.43116	21.8812	0.000173884	0.00298238	10185	5786	25138	38913	17647	8802	14390	9315	8073	8670
Igkv8-19	-4.10765	2.02635	21.8701	0.000174343	0.00298289	34	6	47	72	57	1032	318	24	785	584
Vps54	0.535443	6.05134	21.8658	0.000174522	0.00298289	4035	2501	9522	10810	5377	2894	5379	2993	2861	3819
Dcdc2a	1.3095	3.30159	21.865	0.000174556	0.00298289	1043	416	2081	1680	1365	335	612	445	198	608
Klf2	0.811379	7.90048	21.8632	0.000174631	0.00298289	18802	7390	36751	60824	42100	10083	20908	9987	10363	21593
Dnajb4	0.6082	6.08992	21.8487	0.000175234	0.00298791	4458	2394	13098	13905	8016	2863	6439	3724	3370	4704
Specc1l	0.726231	7.07187	21.8475	0.000175284	0.00298791	9133	4882	18991	26367	15348	6204	10909	6606	3665	8254
Ppp1r14d	-0.977189	1.71833	21.8347	0.000175818	0.00299395	88	53	204	296	206	197	365	180	211	364
Mrps2	-0.276228	4.3972	21.8137	0.000176702	0.00300473	821	506	1955	2730	1505	1167	1899	1011	1352	1648
Nrf1	0.293032	4.68922	21.8111	0.000176812	0.00300473	1445	696	2949	4220	2525	1207	2153	1126	1334	1710
Crlf3	0.309865	5.50631	21.7759	0.000178305	0.003027	2613	1269	5235	7449	4342	2119	3876	1864	2200	3278
Slc29a3	-0.762549	4.99804	21.7488	0.000179465	0.00304359	883	575	1964	2606	1397	1310	2731	1313	2670	2068
Smpd1	-0.359571	6.93062	21.7437	0.000179686	0.00304423	4396	2942	10012	16383	8074	7639	11481	6270	7428	8352
Raver1	-0.34772	4.77141	21.7341	0.000180095	0.00304806	1132	635	2526	3100	1719	1356	2610	1389	1582	2366
Gucy1a2	1.55643	4.11481	21.7274	0.000180387	0.0030499	1396	984	3751	3819	1774	504	1061	887	235	461
Tm4sf19	-3.94594	0.840938	21.7222	0.000180609	0.00305055	2	5	7	11	8	20	44	13	274	63
Slc17a9	-1.28537	2.45543	21.709	0.000181183	0.00305713	155	87	240	340	226	229	374	203	567	794
Nudt10	0.785511	0.157439	21.6858	0.000182192	0.00307104	71	36	152	163	122	35	70	51	35	62
B230219D22Rik	0.849339	6.71614	21.6751	0.000182659	0.00307581	6779	4072	14022	19877	9824	4485	7705	4665	3250	3752
Gm12185	-1.18923	2.28836	21.6561	0.000183494	0.00308674	160	65	344	536	229	266	565	420	383	625
Cpn2	1.02649	-0.324964	21.6341	0.000184463	0.00309888	48	26	100	134	64	29	34	29	22	25
Gm30940	-1.17862	0.26225	21.6313	0.000184588	0.00309888	35	15	90	114	64	86	143	62	81	184
Arhgef33	1.06367	-0.942759	21.6248	0.000184876	0.00309942	35	16	62	53	54	12	19	16	15	26
Vars	-0.429938	6.31765	21.6221	0.000184993	0.00309942	3117	1845	5761	8181	4826	4328	6495	3481	4933	6823
Slc16a1	-0.530726	5.80362	21.6106	0.000185507	0.00310491	1839	1345	4280	6072	3844	3050	6401	2715	4028	4132
Kcnab2	-0.880675	4.55898	21.6062	0.000185702	0.00310504	709	319	931	2183	1187	1101	1671	849	2120	1834
Nop9	-0.441954	4.54739	21.5796	0.000186894	0.00312185	861	458	1801	2864	1691	1365	2145	1040	1747	1699
Acadsb	0.409136	6.38551	21.5703	0.000187309	0.00312564	4453	2699	10975	15761	7990	4093	7344	4297	3637	4727
Cd48	-1.25147	4.54193	21.5519	0.000188139	0.00313347	513	235	831	1970	1338	1077	2015	846	2705	2086
Riox2	-0.475548	4.42802	21.5516	0.000188155	0.00313347	708	481	1582	2254	1431	1344	1897	897	1465	1510
Gm40616	-3.44396	-1.88975	21.5439	0.000188502	0.00313363	3	1	2	5	3	10	11	5	73	27
Clec11a	-0.8423	3.50933	21.543	0.000188541	0.00313363	329	192	1012	1320	679	819	980	764	808	1236
Gcnt3	-4.67702	-1.04806	21.5173	0.000189711	0.00313922	3	0	3	2	6	86	92	61	25	41
Pawr	0.342793	5.00385	21.5152	0.000189807	0.00313922	1756	998	4025	5662	2845	1652	2737	1476	1618	1817
Sned1	1.16988	4.40795	21.5149	0.000189822	0.00313922	1782	1181	3326	2926	1572	587	1068	724	519	1435
Ints9	-0.320232	4.5978	21.5129	0.000189914	0.00313922	992	548	2073	2727	1747	1274	2346	1184	1399	1894
Syt13	-2.01772	-1.58155	21.5126	0.000189927	0.00313922	5	5	5	12	10	8	51	10	38	33
Mrpl51	-0.588205	5.31035	21.5108	0.00019001	0.00313922	1278	774	3311	4725	2723	2398	3774	1850	3380	3197
Gm33318	-0.869654	-0.438504	21.502	0.00019041	0.00314271	24	14	50	54	43	36	66	34	61	84
Scgb3a1	-0.943631	8.85515	21.4884	0.000191037	0.00314993	9915	3710	18209	35500	18427	23010	35981	15705	18003	30440
Igfbp3	1.02258	5.94419	21.4756	0.000191627	0.00315365	5232	2580	8762	18261	9092	2820	3919	3822	2159	3096
Plcg2	-0.687211	5.40147	21.4753	0.000191641	0.00315365	1415	669	2034	5279	2427	1994	3790	1837	3272	3553
Ap1b1	-0.339804	6.50315	21.458	0.000192441	0.00316227	3500	2238	7659	10568	5724	5147	7737	4365	5573	6972
Engase	-0.399961	3.3001	21.4557	0.000192545	0.00316227	369	208	710	993	653	555	946	435	459	759
9030622O22Rik	0.744983	2.33223	21.4346	0.000193527	0.00317525	344	200	582	704	527	191	315	182	161	355
Igkv4-53	-5.61719	3.57842	21.4081	0.000194769	0.00319062	22	5	35	137	113	690	410	178	4449	5196
Gm5486	-2.9895	-1.75206	21.4065	0.000194847	0.00319062	9	0	5	9	3	20	31	9	45	75
Nmral1	-0.903541	1.98362	21.3905	0.000195598	0.00319278	100	61	199	369	268	234	365	144	343	367
Ighv10-1	-5.11161	2.33515	21.3887	0.000195683	0.00319278	19	8	8	52	34	640	329	62	770	1656
Ice1	0.541869	5.65021	21.3873	0.000195752	0.00319278	3123	1928	6727	7583	4088	2089	3760	2157	2332	2875
9130015G15Rik	1.0074	2.50978	21.3868	0.000195776	0.00319278	371	193	742	1061	636	229	348	233	110	243
Nup93	-0.375476	4.66479	21.3833	0.000195939	0.00319278	917	578	2037	2776	1792	1389	2173	1053	1670	2096
Tifab	-0.840331	4.26972	21.3529	0.000197382	0.00321087	512	245	720	2661	970	946	2004	820	1305	1558
Igkv1-117	-5.26914	5.38592	21.3518	0.000197435	0.00321087	122	25	62	452	402	671	2152	5634	10475	10058
Pgd	-0.540118	7.63501	21.3295	0.000198503	0.00322509	6468	4054	13769	25509	12694	11267	19138	8773	15592	14557
Tspan12	1.11618	5.6141	21.318	0.000199056	0.00322603	3898	2229	8164	11408	6263	2095	3751	2731	977	1914
Arg1	-5.0687	5.69863	21.3143	0.000199234	0.00322603	110	152	72	201	150	2116	1859	983	13268	4215
Slc35b1	-0.724834	6.03691	21.3137	0.000199262	0.00322603	1970	1358	5099	7991	3656	3911	6061	3500	5942	5540
Xrcc6	-0.501044	4.26104	21.3113	0.000199377	0.00322603	668	421	1372	2266	1324	1068	1743	842	1351	1750
Ctps	-0.905475	6.28305	21.3082	0.000199531	0.00322603	2106	1375	4744	6192	3306	3537	7007	2879	8281	4814
Crebl2	0.486574	5.74487	21.2994	0.000199956	0.00322969	3154	1656	7137	10043	5324	2618	5209	2258	2164	3032
Slc22a18	-0.422106	3.67005	21.2858	0.000200614	0.00322969	467	229	979	1623	971	747	1166	574	815	1045
3830408C21Rik	1.03163	-0.792563	21.2849	0.000200658	0.00322969	36	18	72	112	65	17	26	20	16	35
Medag	0.637286	4.06173	21.2844	0.00020068	0.00322969	932	635	2299	3804	1816	825	1265	910	692	847
Chaf1b	-1.16689	2.50418	21.2815	0.000200824	0.00322969	130	68	185	352	326	312	461	172	502	483
Phgdh	-1.21517	4.69873	21.2795	0.000200921	0.00322969	491	436	997	2189	1064	2041	1618	810	2840	1779
Ifi35	-0.547555	5.59019	21.2719	0.00020129	0.00323249	1765	944	3824	5841	3509	2949	4668	2411	2963	5026
Snrk	0.741548	7.06014	21.2497	0.000202376	0.0032468	8873	5709	19255	27548	12130	5905	9895	6351	4164	8602
Spry2	0.544407	5.04663	21.2384	0.000202932	0.00325257	1859	1031	4632	6227	3806	1578	2878	1570	1281	1948
Cog8	-0.360153	4.69168	21.2303	0.000203331	0.00325584	1001	577	2049	3240	1841	1444	2265	1187	1812	1987
Fuom	-1.1698	3.43532	21.1869	0.000205481	0.00328711	244	145	573	914	563	586	1052	377	1230	964
Mogs	-0.519973	5.4515	21.1617	0.000206744	0.00330031	1745	1077	3894	5620	2898	2345	4233	2260	3930	4396
Gm39469	0.638248	2.76761	21.1591	0.000206874	0.00330031	399	255	818	1095	655	315	449	281	321	277
Gtse1	-1.17442	1.63485	21.1566	0.000206998	0.00330031	62	44	173	195	117	182	237	80	331	218
Hcls1	-1.07913	6.07149	21.1545	0.000207104	0.00330031	1639	739	2461	7870	3221	3038	5815	2373	7036	5989
Fn1	-1.15319	9.04939	21.1506	0.000207298	0.00330031	13239	10700	31058	52505	17482	27423	61943	34108	46256	49415
Axin1	0.216046	5.66851	21.143	0.000207681	0.00330325	2650	1505	5665	7682	4220	2537	4057	2176	2638	3366
Lrrc4c	1.46886	-0.169154	21.1381	0.000207932	0.00330408	85	29	149	178	149	31	53	36	13	35
Itgb2	-1.79827	8.52994	21.1286	0.000208412	0.00330697	5144	2627	7521	22224	8555	12128	18529	8412	53534	22274
Spag9	0.521242	7.4501	21.1266	0.000208512	0.00330697	9489	6369	23651	27629	14038	7701	12947	7818	7832	8520
Kdelr1	-0.373353	7.12367	21.1204	0.000208829	0.00330884	5222	2856	12685	17731	10409	7297	14000	6724	9556	11225
Adam8	-0.944689	5.62113	21.115	0.000209101	0.00331	1372	615	2348	5121	1808	1900	3598	1638	4687	4359
Cdc6	-1.23145	1.6179	21.1073	0.000209494	0.00331307	48	50	186	221	114	160	286	88	312	301
Cptp	-0.562382	4.27757	21.1001	0.00020986	0.0033157	626	458	1565	1923	1208	1551	1619	893	1322	1311
Rph3a	-4.64801	1.2755	21.0959	0.000210076	0.00331598	3	4	3	5	3	17	20	13	295	42
Rbm26	0.444444	5.09756	21.0865	0.000210559	0.00332044	2248	1276	4491	5259	2717	1375	2766	1616	1737	2168
Lrrc9	1.29739	0.332889	21.0492	0.000212479	0.00334756	98	65	247	180	118	42	75	53	29	42
Pdzk1ip1	-1.00953	5.2863	21.015	0.000214258	0.00337238	911	591	1941	3214	2270	3520	3383	1301	2804	2833
Scn7a	1.03884	7.36883	21.0001	0.000215037	0.00338145	13361	8934	30605	28820	18817	6626	11391	10126	4803	6851
Pak6	-1.48089	2.98464	20.9834	0.000215917	0.00338985	155	126	375	392	239	669	513	317	791	618
Glb1	-0.624513	5.12261	20.9822	0.000215979	0.00338985	1052	637	2330	3343	2059	1641	2832	1437	3029	2371
Ankrd55	-2.11546	0.209173	20.9728	0.000216472	0.00339439	16	9	24	40	40	50	99	28	172	113
Kcnma1	1.09282	0.421125	20.957	0.000217309	0.00340353	89	56	245	303	194	69	91	66	28	60
Chst2	0.7434	4.21636	20.9531	0.00021752	0.00340353	1239	587	2785	3188	1854	836	1378	863	489	940
Lysmd3	0.676009	4.52244	20.9503	0.000217669	0.00340353	1416	990	3559	4647	2212	1016	1944	1206	1059	1047
Def6	-0.65808	4.23948	20.942	0.000218107	0.00340718	522	333	1175	2212	1070	1114	1460	654	1512	1553
Dipk1b	-0.811259	3.22165	20.9353	0.000218467	0.0034072	230	139	480	1061	504	590	811	422	523	791
Slc39a2	-2.96218	4.9406	20.9343	0.000218518	0.0034072	138	97	218	314	177	620	426	235	3693	934
Ly9	-1.68174	4.30607	20.9261	0.000218957	0.00340996	352	111	442	1106	790	712	1278	452	2582	1738
Phf24	1.54735	3.11605	20.9234	0.000219105	0.00340996	946	518	1606	2420	1266	463	449	430	134	310
Mapk13	-0.978503	4.27538	20.9041	0.000220142	0.0034229	506	378	1015	1647	1008	1470	1399	703	1899	1614
Kctd17	-0.403674	5.34621	20.8933	0.000220719	0.00342867	1594	996	3631	4982	2516	2611	3734	2097	2225	3630
Cdkl2	0.41789	4.95227	20.8785	0.000221522	0.00343793	1687	946	3973	5038	2847	1530	2551	1409	1380	1561
Surf4	-0.627516	8.10295	20.8616	0.000222442	0.00344524	8331	5552	21489	32851	15521	14249	23546	13451	24163	22135
Ushbp1	0.694765	5.66251	20.8556	0.000222765	0.00344524	3530	1894	7011	8667	5175	2154	3276	2038	1633	4134
Brca1	-0.896941	2.0732	20.855	0.000222801	0.00344524	115	73	271	313	203	203	359	131	416	365
Ighv1-58	-4.92369	1.43848	20.8546	0.000222822	0.00344524	15	2	11	14	31	94	303	36	1241	173
Tmed3	-0.833768	6.54354	20.8481	0.000223178	0.00344602	2544	1478	6376	10633	5662	5368	8420	4351	9004	7986
Lmbr1	0.458989	4.13618	20.8461	0.000223286	0.00344602	985	599	2219	2968	1680	832	1495	847	691	998
Tomm34	-0.377547	4.97594	20.8349	0.0002239	0.00345013	1237	659	2788	3843	2164	1621	2933	1371	2178	2767
Plbd1	-0.835838	6.13774	20.8308	0.000224127	0.00345013	1980	1166	3686	10934	4479	5302	7897	3682	5340	6250
Cd83	-1.03051	4.9299	20.8299	0.000224174	0.00345013	792	341	1352	2626	1905	1508	3132	1027	2687	2810
Ighv8-12	-5.17793	3.23615	20.8222	0.000224599	0.00345347	26	2	25	103	49	641	2612	407	670	1529
Rangap1	-0.423484	6.48512	20.8106	0.000225238	0.00345951	3040	2166	9092	12096	5167	5292	8752	4520	6697	6848
A230057D06Rik	2.01379	-2.09501	20.8045	0.000225575	0.00345951	26	13	35	33	26	5	7	2	2	14
Ctsh	-0.611275	8.96651	20.8038	0.000225616	0.00345951	13542	8782	33901	63498	30285	27137	45599	22286	40739	32587
Irf5	-0.707465	5.06822	20.798	0.000225935	0.00346122	1051	512	1688	4191	2273	1781	3422	1319	2259	3378
Igkv3-10	-5.48329	2.29242	20.7776	0.000227068	0.00347218	13	5	9	37	42	251	922	376	444	2117
Ctnnal1	0.619015	3.95883	20.7776	0.000227068	0.00347218	898	497	2001	2951	1791	803	1324	701	481	789
Arid4b	0.714957	5.43307	20.77	0.000227493	0.00347546	2819	1729	6316	6758	3842	1737	3430	1877	1608	2111
Cd164l2	-1.45943	0.566529	20.7663	0.0002277	0.00347546	18	11	47	114	64	84	111	43	139	121
Cldn34c1	0.970676	0.540949	20.7604	0.000228027	0.00347726	89	45	166	250	203	47	105	54	49	50
Col23a1	0.873611	5.97543	20.7494	0.000228648	0.00348354	3763	2064	8121	13427	6542	2442	4102	2965	1387	3039
Nyx	1.12662	0.665071	20.7369	0.000229349	0.00349102	137	83	205	455	166	91	96	64	52	65
Plod3	-0.622121	6.91315	20.727	0.000229908	0.00349632	3674	2277	9496	14869	5894	5412	11080	5563	10661	9094
Eif4e3	0.357838	5.36218	20.7022	0.000231314	0.0035145	2139	1199	4955	7288	3751	2102	3403	1885	1757	2387
Gm11816	1.79529	-0.627785	20.6942	0.000231768	0.00351818	54	43	87	155	141	37	26	25	4	17
Epha2	0.591229	6.13116	20.6769	0.00023276	0.00352784	4708	2576	10927	12966	7851	3580	5935	3477	3069	4304
Cc2d2a	0.813362	4.26077	20.6757	0.000232828	0.00352784	1507	735	2358	2584	2119	746	1325	789	483	1223
Tmem132c	0.963833	3.44186	20.6654	0.00023342	0.00353358	693	413	1775	2683	1237	450	723	588	271	537
Aldoc	-1.65004	4.48354	20.6562	0.000233946	0.00353833	396	236	641	1087	896	1061	1058	611	3623	1609
Gm14325	0.379963	3.77872	20.6485	0.00023439	0.00354182	703	409	1575	2147	1414	663	1207	564	615	752
Dok1	-0.43455	4.49448	20.6338	0.000235244	0.0035515	761	412	1791	2595	1659	1144	2034	983	1460	1904
Ighv1-82	-5.85554	5.00094	20.6293	0.000235501	0.00355169	49	28	71	423	150	1245	549	4445	9644	11185
Asb8	-0.30763	4.6878	20.6219	0.000235935	0.00355169	993	563	2298	3499	1871	1385	2459	1335	1663	1870
Plekha8	0.604382	4.10816	20.6204	0.000236023	0.00355169	974	766	3028	3318	1289	803	1273	814	880	1031
Wdr83os	-0.594662	5.42469	20.6189	0.00023611	0.00355169	1451	693	3291	5365	3207	2571	4222	1991	3299	3766
Cxcr1	-4.3561	4.87034	20.5969	0.000237393	0.00356759	81	28	111	352	81	486	265	98	7063	908
Gm2115	1.43828	0.725666	20.5934	0.000237596	0.00356759	198	83	270	402	243	51	137	77	25	83
Cdk19	0.592229	6.02105	20.5861	0.000238025	0.00356951	3727	2158	7893	10298	6367	2684	4888	2946	2414	3117
Mtss2	0.829032	6.22484	20.5839	0.000238153	0.00356951	5103	2845	12730	17632	8414	3522	5991	3908	1964	4589
Evi2a	-1.20449	4.02246	20.5759	0.000238623	0.00357333	294	134	500	1491	724	752	1294	494	1591	1022
Prnp	-0.375305	8.09691	20.5683	0.000239072	0.00357395	9543	5815	23408	35182	18962	14605	26461	14267	17222	19371
Calr	-0.871399	10.1401	20.5679	0.000239097	0.00357395	29560	20724	83857	143391	50429	63885	106832	62789	112645	88876
Dpp3	-0.488963	5.85603	20.5643	0.000239309	0.00357395	1963	1191	3917	6279	3932	4120	4646	2360	3678	4035
2310061I04Rik	-0.433452	4.34095	20.5531	0.000239971	0.00358063	799	423	1847	2345	1229	1073	1942	842	1453	1770
Ptges	-0.997108	5.28644	20.5472	0.000240322	0.00358265	1264	613	2107	3341	2465	2162	3613	2121	3596	4012
Sec61b	-0.990048	6.39449	20.5399	0.000240754	0.00358588	2210	1299	5214	9360	5378	5100	8387	4114	8723	8387
Tmigd3	-1.75167	0.534928	20.5304	0.000241323	0.00359113	17	14	52	55	38	47	107	30	179	116
Abca14	1.46986	-1.95484	20.5264	0.000241563	0.0035915	20	13	50	42	41	16	7	5	9	10
Tbc1d19	0.550879	4.42018	20.4902	0.000243734	0.00361988	1250	707	2602	3043	2318	961	1481	937	817	1260
Rnase6	-1.19317	3.76056	20.4873	0.000243907	0.00361988	420	119	528	1277	926	803	1586	490	1303	1602
Gmds	-0.583885	3.8246	20.4814	0.000244265	0.00362196	466	266	1023	1593	869	725	1305	610	1170	1067
Fcgr4	-2.07886	4.45444	20.4553	0.000245845	0.0036389	269	102	580	1548	439	714	1206	502	4070	1687
Arhgef9	0.89432	1.92789	20.4553	0.000245845	0.0036389	304	144	579	672	442	177	266	204	84	184
Bcl2a1d	-1.73698	4.34349	20.4485	0.000246258	0.00364087	257	164	453	894	605	725	1074	458	2559	1274
Gm35025	-3.40004	-1.57775	20.446	0.000246416	0.00364087	2	0	1	4	2	7	5	8	48	6
Gmppb	-0.915609	4.69571	20.4337	0.000247163	0.00364594	725	492	1680	2591	1547	1500	2310	1294	2715	2421
Dmd	1.25928	4.58888	20.4332	0.000247197	0.00364594	1600	1327	4240	4469	1989	950	1353	1044	465	778
Prr15l	-0.454203	6.85927	20.4168	0.000248203	0.00365753	4136	2369	10431	14502	8108	6481	10932	5199	9107	9713
Nme7	-0.6385	4.02208	20.4123	0.000248481	0.00365839	519	302	1180	1592	1135	944	1552	724	1266	1296
Edem1	-0.884143	7.19933	20.4055	0.0002489	0.00366131	4027	3199	11927	16076	5919	7146	12428	7426	16903	14032
Atp6v1b2	-0.942715	8.09974	20.3998	0.00024925	0.00366297	6957	4014	15321	25749	13811	13107	23017	9973	29807	19893
Pfkfb2	-0.641023	7.11956	20.3938	0.000249619	0.00366297	5040	3141	11149	12048	5424	6814	12057	6125	11629	10566
Usp45	0.510552	4.42054	20.393	0.000249673	0.00366297	1189	747	3127	3650	1680	896	1733	962	1012	1114
Tgfbi	-1.05063	7.46796	20.3843	0.000250212	0.00366608	4303	2847	8275	18955	7935	8247	13274	7694	21628	13991
Dcaf6	0.373162	5.46195	20.3825	0.000250326	0.00366608	2439	1443	5222	6586	3817	2239	3493	1919	1779	2661
Fmr1	0.886243	5.13091	20.3654	0.000251388	0.0036784	2475	1595	5574	6382	3134	1414	2926	1658	1125	1345
Fermt3	-1.12365	5.51068	20.3553	0.000252016	0.00368215	1178	538	1522	3837	2465	2315	3216	1519	4812	4078
Gnpda1	-1.1597	4.85299	20.3542	0.000252087	0.00368215	588	366	1323	2412	1131	1200	2101	891	3459	2067
Ppp4r2	0.367	6.08022	20.3408	0.000252929	0.00369122	3709	2133	10085	11857	6199	3217	6028	3362	3553	4099
Mmp19	-2.04144	6.60548	20.3363	0.00025321	0.00369207	1179	975	3664	5640	1880	3215	5633	2988	21939	5585
Dus2	-0.539683	2.98307	20.3249	0.00025393	0.00369863	275	156	533	877	557	416	739	333	516	771
Vps53	-0.282684	5.52292	20.3201	0.000254234	0.00369863	1871	1155	4012	5700	3046	2742	4164	2246	2721	3284
Ighv14-2	-5.05951	3.84617	20.3186	0.000254327	0.00369863	103	5	8	84	62	496	562	47	5450	901
Igkv12-44	-5.28847	4.7719	20.3038	0.000255262	0.0037055	54	47	42	642	136	577	493	1157	2521	20912
Ighv8-8	-3.81405	1.8892	20.3009	0.000255446	0.0037055	54	10	16	92	48	82	198	84	381	2059
C330007P06Rik	0.345483	5.59346	20.3006	0.000255467	0.0037055	2527	1420	5814	7850	4481	2347	4234	2139	2230	2624
Ak2	-0.960857	5.6939	20.2825	0.000256618	0.00371895	1512	892	3025	4545	2598	3164	4307	1870	5315	4638
Atl1	0.724293	0.873351	20.2743	0.000257146	0.00372135	134	70	195	251	214	78	126	57	75	115
Idh1	-0.47188	7.0183	20.2729	0.000257231	0.00372135	4314	2514	8497	14389	9098	6691	12250	5163	9053	9207
Lnx2	0.525319	5.46431	20.2691	0.000257475	0.00372165	2887	1633	6929	7355	4031	2026	3486	2044	2103	3032
Mapk8	0.308257	4.04584	20.2517	0.000258597	0.00373462	933	539	2067	2352	1501	840	1340	752	783	1097
Ing5	0.325912	4.68685	20.2458	0.000258974	0.00373682	1268	864	3222	3925	2368	1294	2226	1113	1226	1546
Mapk8ip1	0.349402	4.19128	20.2363	0.00025959	0.00374042	930	540	1992	2841	1652	895	1352	759	797	1086
Gm39079	-1.48113	-0.149959	20.2325	0.000259834	0.00374042	18	12	62	108	38	52	189	36	73	165
Ecm2	1.24291	3.79412	20.2315	0.000259898	0.00374042	1229	607	2300	3763	2097	627	951	811	234	554
Clec7a	-2.05624	7.70655	20.2227	0.000260469	0.00374189	2169	1181	3362	9836	4890	8766	8811	4055	31772	9358
Erp29	-0.963225	6.73075	20.2216	0.000260539	0.00374189	2879	1534	6629	11821	6112	5915	9269	4372	12233	9783
Sfxn1	-0.359691	4.88148	20.2184	0.000260747	0.00374189	1099	616	2256	3343	2141	1550	2734	1311	1740	2278
Prmt8	-0.541183	4.72835	20.2161	0.0002609	0.00374189	914	504	2206	3424	1467	1407	2257	1328	2199	2009
Pf4	-1.06537	3.95744	20.2113	0.000261209	0.0037431	326	196	636	1358	974	759	1289	588	1230	1752
Cacna1d	0.829809	4.26867	20.1928	0.000262416	0.00375715	1377	911	2999	3939	1809	692	1222	1077	697	1235
Agtr1a	0.936123	2.66796	20.1788	0.000263333	0.00376705	451	232	901	1425	721	288	503	292	147	276
Csf2	-1.23298	2.53828	20.1693	0.00026396	0.00377018	104	75	229	300	183	246	412	140	435	505
Pgk1	-0.615279	6.99716	20.1686	0.000264006	0.00377018	3709	2624	9117	15804	8516	9022	11850	5697	10247	8960
Ighv1-69	-5.39057	2.92815	20.1552	0.000264894	0.00377962	23	52	12	33	49	32	107	512	3067	4452
Cd84	-1.87545	6.2692	20.1442	0.000265619	0.00378672	901	504	1395	3410	1900	2377	3364	1466	10735	4109
Kif22	-1.15066	1.95729	20.1272	0.000266748	0.0037974	61	53	178	280	172	250	291	91	321	319
Tmem102	-0.406916	3.53065	20.1261	0.000266824	0.0037974	427	276	1052	1587	802	690	1199	547	827	991
Bcat2	-0.820673	5.68479	20.1142	0.00026762	0.00380231	1449	987	3172	5441	2887	2998	4374	2064	4965	4614
Ighv1-54	-6.21797	3.00251	20.1141	0.000267626	0.00380231	9	5	9	16	107	141	136	50	7609	441
Gm31160	-1.74799	0.325305	20.1086	0.000267991	0.00380424	35	16	71	60	28	112	239	73	76	112
Elk4	0.885537	4.66149	20.1049	0.000268239	0.00380451	1687	1141	3715	4146	2007	942	1710	1098	854	1045
Ninl	0.699091	2.30519	20.0992	0.000268623	0.00380672	285	198	729	705	403	183	379	155	165	331
Maml3	0.922454	4.29799	20.0892	0.000269293	0.00380976	1461	897	3190	3736	1715	748	1232	957	655	1052
Smim24	-0.944869	1.47899	20.0892	0.000269296	0.00380976	78	33	160	260	172	127	223	125	278	263
Gm33424	-1.0615	0.706878	20.0838	0.000269662	0.0038117	38	20	124	143	89	102	183	99	74	198
Kng2	-2.38752	0.907569	20.0738	0.000270335	0.00381661	14	22	24	105	10	78	79	46	282	209
Igf2bp3	-1.83773	0.192192	20.0718	0.000270468	0.00381661	10	7	24	30	8	33	41	14	84	51
5031425E22Rik	0.573512	3.62144	20.0574	0.00027145	0.00382722	877	376	1485	1866	1485	560	916	506	497	857
Rnaset2a	-0.698294	4.59894	20.0375	0.000272803	0.00383909	669	368	1535	2761	1464	1202	1902	980	2019	2081
Cttnbp2	1.59133	1.99467	20.0366	0.000272865	0.00383909	477	258	826	677	565	131	199	159	54	281
Kctd16	2.29558	-2.04975	20.0349	0.000272984	0.00383909	22	18	25	50	42	3	8	6	2	9
Arl4a	0.553626	4.98024	20.0174	0.000274183	0.00385065	1850	1196	4334	6953	3433	1848	2739	1538	1309	1792
Zdhhc17	0.482145	4.64627	20.0113	0.000274603	0.00385065	1458	955	3239	3805	2111	1029	2031	1185	1115	1410
Mrpl45	-0.526484	4.35935	20.0103	0.000274672	0.00385065	721	419	1600	2431	1505	1273	2041	881	1667	1596
Cuta	-0.67808	5.50596	20.0066	0.000274925	0.00385065	1491	781	3212	5021	2978	2371	3970	1979	3990	4221
Gtf2f1	-0.436433	5.40885	20.006	0.000274964	0.00385065	1535	989	3525	4935	2804	2286	3682	1898	3321	3481
Bcl2a1b	-1.94167	5.44392	19.9973	0.000275565	0.00385261	501	298	980	1754	1059	1335	2092	876	6322	2693
1110002J07Rik	-2.20872	-1.42415	19.994	0.000275793	0.00385261	4	2	11	23	10	15	24	13	71	44
Gkap1	0.34937	4.54547	19.9939	0.000275799	0.00385261	1209	719	3042	3866	2122	1076	1890	1101	1117	1482
Gm32117	-5.25374	-2.00569	19.9827	0.000276576	0.00385852	0	0	0	2	0	5	2	3	55	10
Igkv10-95	-4.66572	-1.155	19.9795	0.000276801	0.00385852	4	0	1	5	9	14	136	2	6	329
Dock7	0.56713	5.73697	19.9778	0.000276918	0.00385852	3247	2088	6396	7175	4251	2176	3496	2216	2140	3070
Scara5	1.07594	3.3087	19.9676	0.000277628	0.00386197	728	433	1238	2202	1295	564	607	414	233	345
G2e3	0.634824	3.55619	19.9644	0.000277849	0.00386197	760	517	1561	1738	1069	459	939	507	556	612
Rasl12	0.563547	5.2069	19.9642	0.000277861	0.00386197	2226	1145	4527	8125	4579	1772	2458	1983	1810	2223
Zzz3	0.510534	5.77218	19.9327	0.000280069	0.00388598	3248	2039	7644	7971	4547	2346	4382	2455	2313	3128
Tal1	0.616914	4.1331	19.9321	0.000280115	0.00388598	973	549	2722	3615	1724	642	1442	904	671	1042
Rrm1	-0.377678	5.30904	19.9295	0.000280297	0.00388598	1480	857	3002	4522	2822	2101	3755	1716	2598	2924
Rnf141	0.662515	6.92438	19.9263	0.000280523	0.00388598	7470	4223	17750	24565	12545	5580	10251	6532	3867	5931
Gm10687	0.941274	1.69414	19.9144	0.000281359	0.00389432	257	100	426	551	497	151	180	106	96	233
Ankrd28	0.554101	4.46323	19.905	0.000282025	0.00390029	1256	785	2489	3283	2024	982	1560	971	859	1036
Gm6209	-4.30593	0.20877	19.89	0.000283092	0.00391148	3	1	7	7	5	15	14	4	267	46
Arnt2	-2.82595	2.97839	19.8869	0.000283315	0.00391148	44	22	81	81	82	193	127	69	1037	302
Itga7	-1.43871	5.66569	19.88	0.000283804	0.00391148	1269	871	2181	2727	1742	2389	3137	1856	7918	4701
Ighv1-7	-5.63385	2.20611	19.88	0.000283808	0.00391148	16	2	14	64	19	247	287	42	2046	1404
Ctsc	-0.857158	9.32085	19.8772	0.00028401	0.00391148	15865	10184	37992	60155	28817	27416	52729	24665	64672	41023
4933406B17Rik	1.20324	0.475471	19.8725	0.00028434	0.00391279	126	46	273	201	202	41	102	53	37	73
Psme1	-0.706676	7.45299	19.8604	0.00028521	0.00391585	5641	2908	11545	19999	12731	9549	16378	8002	14102	18022
Pla2g4c	-5.25851	2.8892	19.8581	0.000285373	0.00391585	36	16	53	22	19	829	1590	1575	251	802
Bbs4	0.520671	3.41223	19.8576	0.000285412	0.00391585	660	316	1178	1525	1259	460	846	369	439	726
Tmem86a	-1.0712	4.59074	19.8553	0.000285577	0.00391585	484	258	917	1876	1040	943	1666	761	2270	1561
Jun	0.488097	7.98313	19.853	0.000285739	0.00391585	16903	7810	35934	41162	31098	11895	21768	13072	10780	17628
Chmp4b	-0.591827	7.74522	19.8385	0.000286787	0.00392697	7135	3901	16581	24832	13956	11614	18544	9081	18999	17783
Tnfrsf13b	-1.02398	3.30866	19.8347	0.000287058	0.00392745	280	105	363	856	714	524	978	350	753	1118
Melk	-0.914006	1.91331	19.8212	0.000288039	0.00393764	125	48	215	293	200	285	340	120	276	293
Ap2s1	-0.841697	6.2996	19.8117	0.000288732	0.00394388	2187	1129	4827	8600	5044	4483	7109	3065	7602	6878
Gm39538	-3.56044	-1.46902	19.8016	0.000289467	0.00394995	0	0	1	9	6	16	12	5	84	16
Thap12	0.516755	6.48225	19.799	0.000289652	0.00394995	4803	2913	11585	17155	9891	4936	7302	4400	3518	4353
Map3k7	0.341592	5.88721	19.7746	0.000291441	0.00396909	3168	1938	7044	8722	4943	2892	4460	2614	2816	3441
Slc35c2	-0.589993	5.11724	19.7734	0.000291533	0.00396909	1147	609	2376	3684	2033	1683	2701	1408	2837	2786
Zfp810	0.562565	3.45728	19.7566	0.000292772	0.0039827	583	300	1050	1478	1084	441	658	357	394	599
Mthfd2	-1.20916	3.92829	19.7415	0.000293893	0.00399469	281	225	989	1324	448	690	1033	634	1992	1130
Zfp521	0.961426	3.66092	19.7376	0.000294179	0.0039953	747	575	1944	2258	1224	460	840	548	245	728
Morc1	-1.86978	-0.530974	19.712	0.000296088	0.00401796	10	7	40	25	35	44	76	41	125	47
Naalad2	0.786083	2.50505	19.7045	0.000296651	0.00402231	402	221	994	1297	527	272	506	307	168	274
Sh2b2	-1.33119	3.4625	19.6939	0.000297443	0.00402978	180	128	365	1086	259	436	748	356	1314	713
Erg	0.747559	6.55225	19.6835	0.000298226	0.00403128	5819	2991	12995	17458	10693	4383	7523	4320	2374	4477
Macroh2a1	-0.295784	6.88052	19.6835	0.000298226	0.00403128	4815	2725	9784	15585	8419	6454	10154	5227	7512	10319
Tmeff1	0.78773	4.58632	19.6828	0.000298281	0.00403128	1510	876	3534	4976	2918	1151	2065	1175	604	1217
Sel1l3	-0.678794	3.75376	19.6705	0.000299214	0.0040406	450	293	1165	1508	751	737	1257	760	1246	1133
Cox5a	-0.934363	6.69249	19.6608	0.000299948	0.00404657	2737	1709	6098	11037	6157	6536	9533	4238	10737	8922
Gale	-1.07631	4.06407	19.658	0.000300164	0.00404657	455	362	863	1407	831	1305	1328	673	1831	1540
Nol6	-0.370193	5.28047	19.6538	0.000300483	0.00404657	1584	934	3106	4325	2457	1985	3678	1909	2367	3067
LOC118568020	0.973935	-0.14922	19.6517	0.000300636	0.00404657	60	62	163	210	73	43	50	36	38	69
Praf2	-0.659413	4.25882	19.6486	0.000300872	0.00404657	616	387	1716	2372	1188	1032	1941	956	1696	1928
Cyth3	0.673221	7.69395	19.6407	0.000301474	0.00404965	12348	7426	31989	43648	17724	9673	15412	10580	7275	10349
Unc93b1	-0.875328	6.83846	19.6393	0.000301587	0.00404965	3373	1597	6072	11722	6182	4787	9282	3903	10962	11832
Simc1	0.522534	2.46572	19.6282	0.000302433	0.00405772	305	226	717	777	429	241	383	211	237	352
Bub1b	-0.883065	3.67454	19.6239	0.000302767	0.00405781	364	190	610	950	540	765	842	362	1054	864
Igsf8	-0.827056	5.81445	19.6182	0.000303203	0.00405781	1464	808	3058	4225	2788	2366	4199	1792	4893	4068
Zfyve16	0.43631	4.70774	19.6138	0.000303542	0.00405781	1454	955	3101	3748	2363	1116	2086	1156	1307	1365
Zfp532	0.545412	4.60043	19.6127	0.000303625	0.00405781	1527	986	3137	3403	1920	1073	1756	1032	953	1504
Slamf9	-0.901366	3.57118	19.6123	0.000303659	0.00405781	305	178	578	1033	760	587	903	467	1072	1118
Il27ra	-0.966485	2.78798	19.6088	0.000303921	0.00405805	281	118	321	625	381	360	641	304	620	886
Cmtm7	-0.815675	4.64661	19.6041	0.000304285	0.00405966	775	332	1292	2929	1706	1334	2453	1075	2240	2168
Slc4a3	0.714517	3.26266	19.6002	0.000304584	0.00406003	658	399	1453	1630	828	347	589	423	316	808
Efemp2	-0.488059	5.66887	19.5974	0.000304801	0.00406003	1805	1015	4194	6058	3422	2467	4486	2491	3542	4909
Cyp4f16	-0.816728	4.47254	19.5878	0.000305548	0.00406451	658	327	1332	2041	1364	1009	1694	857	2220	1982
Eef1akmt4	-1.0794	1.58949	19.5868	0.000305626	0.00406451	66	42	135	274	165	169	242	131	315	220
Igkv4-70	-6.60516	3.09733	19.5745	0.00030658	0.00407124	8	3	9	32	15	1241	347	8	2034	1106
Rrm2	-1.41848	3.80415	19.574	0.000306621	0.00407124	264	160	612	854	494	675	975	331	1845	1100
Sntb2	0.797569	4.60504	19.5706	0.000306882	0.00407144	1443	973	3369	4097	1888	827	1604	1080	965	907
5730455P16Rik	0.518536	4.19257	19.5675	0.000307129	0.00407147	1001	658	2059	2777	1639	844	1470	736	666	930
Tkt	-0.491564	7.9402	19.5471	0.000308717	0.00408927	8523	5225	16062	31773	16447	15160	22542	10709	17728	18226
Rnf2	0.395885	4.76482	19.5318	0.000309922	0.0041013	1485	854	3384	4679	2766	1234	2397	1280	1429	1456
Slco4a1	-1.11623	1.66822	19.5293	0.000310119	0.0041013	79	50	214	232	158	160	256	136	273	447
Slc25a22	-0.474174	4.39413	19.5165	0.00031113	0.00411141	826	522	1790	2537	1081	1108	1880	931	1606	1971
Tfpi	0.503855	4.91637	19.5126	0.000311436	0.00411219	1642	976	4227	5597	3242	1222	2643	1639	1208	1799
Unc79	1.63386	1.99501	19.4918	0.000313086	0.0041307	485	197	795	800	592	152	232	181	45	150
Zfp366	1.33269	3.96144	19.4815	0.000313912	0.00413831	1301	855	2973	3177	1170	525	831	747	309	607
Mob3b	-0.517921	5.62399	19.4707	0.000314774	0.00414639	2038	1148	4586	5637	2572	2474	5415	2954	3031	4491
Aoah	-1.21274	1.89707	19.4662	0.000315136	0.00414729	61	34	95	320	126	117	254	111	320	271
Podnl1	-1.38579	0.231591	19.4623	0.00031545	0.00414729	30	11	68	89	34	49	99	43	87	196
Txn1	-0.923396	8.08824	19.4605	0.00031559	0.00414729	7215	4076	17088	29339	17141	15493	25106	10629	30764	23753
9230112J17Rik	1.24204	-0.278931	19.45	0.000316441	0.00415519	56	34	104	152	115	24	62	35	12	27
Vrk1	-0.479074	4.54838	19.4468	0.000316696	0.00415526	807	485	1641	2680	1680	1230	2289	1021	1550	1966
C4b	-0.63611	8.09774	19.4397	0.000317271	0.00415952	8991	6681	24794	25574	13946	12361	31232	15939	16132	27380
Creb3l4	-0.864071	1.72727	19.4359	0.000317572	0.0041602	121	51	180	263	260	237	382	209	154	320
Il1rl1	-1.21927	2.66078	19.4226	0.000318654	0.00417108	232	100	308	621	288	431	581	389	712	693
Rexo2	-0.465497	6.14762	19.4166	0.000319143	0.0041742	2535	1499	5964	9199	5122	4034	6471	3343	5596	6180
Bcat1	-2.1553	-0.637924	19.4061	0.000319999	0.00418211	6	9	21	49	10	47	40	63	82	64
Mpzl1	0.488161	4.71416	19.396	0.000320819	0.00418954	1633	749	3066	4258	3250	1188	2128	1107	1037	1921
Ehbp1	0.536203	4.00885	19.3891	0.00032139	0.00419168	866	602	2085	2568	1278	728	1320	678	504	918
Oasl1	-1.84095	2.60239	19.3879	0.000321487	0.00419168	101	57	279	667	245	422	984	538	410	1066
Prkab2	0.65129	3.54359	19.3736	0.00032266	0.00420035	855	492	1525	2007	1071	635	849	436	408	824
Ano7	-3.05538	-0.965001	19.3723	0.000322772	0.00420035	6	6	9	12	8	49	83	43	30	108
Trabd2b	0.616459	4.3246	19.3706	0.00032291	0.00420035	1180	737	3207	3650	1819	813	1517	1027	616	1440
Trpv2	-1.22177	5.36797	19.3656	0.000323319	0.00420239	819	478	1770	3502	1476	1615	2551	1309	5203	3004
Grb14	0.475402	5.69552	19.3518	0.000324464	0.00420943	3185	1827	6917	10284	5235	2560	4155	2687	2228	3634
Igkv6-15	-6.01585	5.96343	19.3507	0.000324549	0.00420943	140	34	65	312	314	965	1025	5004	13603	24222
Ifi211	-1.30442	2.47053	19.3499	0.00032462	0.00420943	112	85	257	817	230	335	542	293	845	520
Gba	-0.848478	6.21932	19.3451	0.00032502	0.00421134	1969	1321	4553	6836	3584	4223	5187	2631	7938	5165
Ice2	0.402745	3.11315	19.3351	0.000325848	0.00421878	543	297	996	1228	706	368	635	328	440	597
Hmox1	-1.36322	6.5656	19.3281	0.000326434	0.00422307	1914	1313	4913	8516	3518	4126	7360	3141	15554	8071
Ebp	-0.513793	5.8087	19.3232	0.000326841	0.00422506	1874	1109	4536	6827	4173	3806	4919	2644	4520	3953
G6pc3	-0.468917	4.94333	19.2975	0.000328999	0.00424645	1071	603	2546	3386	2093	1444	2660	1346	2354	2657
Gm21188	-1.57511	0.549466	19.2974	0.000329006	0.00424645	32	11	33	165	61	73	164	52	199	153
Mrgprg	-5.48096	-0.68977	19.2805	0.000330427	0.00425841	1	2	3	7	0	107	222	71	11	92
Lat2	-1.42896	3.79124	19.2803	0.000330444	0.00425841	269	109	389	977	678	557	1042	368	1462	1546
Cblc	-0.745006	3.76643	19.2762	0.000330794	0.00425962	456	206	716	1129	842	965	913	436	965	1159
Fzd1	0.4611	5.59928	19.2701	0.000331308	0.00426294	2739	1725	5801	7867	4630	2038	3949	2453	2195	2556
Trpc6	0.735899	3.75044	19.2609	0.000332089	0.00426784	769	500	2150	2892	1382	585	1014	746	408	714
Gmppa	-0.631464	5.17556	19.2596	0.000332203	0.00426784	1276	771	2574	3761	2148	1880	2849	1617	3055	3563
Pus1	-0.57007	3.92947	19.2565	0.000332462	0.00426788	562	291	1049	1766	962	921	1229	635	1304	1191
Zdbf2	1.4767	-0.152639	19.2504	0.000332983	0.00427127	85	78	159	171	103	55	54	32	23	24
Gm13889	-0.644127	5.66368	19.2404	0.000333843	0.004279	1787	738	3970	6847	3510	2394	5670	2843	4093	4463
Babam2	-0.38572	5.31543	19.2333	0.000334443	0.00428339	1441	825	3174	4857	2776	1959	3814	1731	2716	3124
Stc1	1.39373	2.39252	19.2298	0.00033475	0.00428403	405	235	1090	1304	842	212	413	237	98	179
Taok2	0.51438	7.19302	19.2216	0.000335452	0.00428972	8909	5212	19645	20971	11330	6016	9926	6302	5463	10165
Ccnf	-1.12202	2.34946	19.2073	0.000336684	0.00430167	121	65	248	356	201	323	371	132	485	367
Fign	1.15682	2.20437	19.2041	0.000336958	0.00430167	334	248	767	705	354	149	306	203	77	194
Megf11	-1.17711	0.0115637	19.2017	0.000337163	0.00430167	35	14	74	82	41	69	139	81	42	113
Mir100hg	0.78616	0.919691	19.1965	0.000337613	0.00430402	121	82	267	285	185	86	107	72	80	100
Smarca2	0.74535	7.76192	19.1936	0.000337865	0.00430402	15019	8257	32228	37670	21939	9322	16902	10685	5824	12579
Zfp644	0.714985	4.78861	19.1833	0.000338766	0.0043122	1827	1153	3619	4308	2531	1215	2168	1265	847	1309
Naga	-0.489128	6.44662	19.18	0.000339047	0.00431248	3122	1487	6155	9286	6131	4144	7383	3643	6492	6907
Mid2	0.86947	6.00886	19.1648	0.000340373	0.00432161	4356	2718	9959	10777	6555	2669	5003	2936	1802	2958
Ighv1-72	-4.30596	3.65563	19.1629	0.000340543	0.00432161	38	9	61	96	304	883	568	727	1785	3960
Vav1	-1.4245	5.37374	19.1629	0.000340544	0.00432161	930	384	1240	3402	1551	1502	2802	1213	6002	3338
Camta1	0.42538	3.92559	19.157	0.000341056	0.00432481	826	543	1871	2190	1292	750	1186	618	632	897
Jmjd4	0.436677	3.80156	19.1517	0.000341518	0.00432737	789	484	1874	2075	1229	652	1118	647	584	831
Ighv12-3	-3.92395	-1.01573	19.1451	0.000342104	0.00432925	2	3	1	6	10	12	276	2	12	75
Srsf9	-0.489538	5.55983	19.1441	0.000342187	0.00432925	1810	936	4147	5701	3581	2637	4694	2267	3581	4447
Purg	0.606236	2.4002	19.14	0.000342549	0.00433053	373	188	758	930	503	226	471	229	217	325
Ldha	-0.692171	8.66775	19.1282	0.000343592	0.00434042	11887	8430	30515	49772	24641	28069	37241	18495	36381	31878
Gm30648	1.41905	-0.0920585	19.1158	0.000344682	0.0043509	94	41	158	206	132	27	59	46	18	39
2210016F16Rik	-0.491454	5.4898	19.1107	0.000345138	0.00435334	1495	846	3131	5386	3404	2539	4198	1993	3096	3591
Sv2c	1.54844	-0.71108	19.1069	0.000345473	0.00435427	48	50	93	146	54	12	43	26	19	16
Dscc1	-1.53903	-0.53855	19.1006	0.000346035	0.00435756	15	7	32	25	29	45	53	17	76	70
Ppp4r4	0.800708	1.97503	19.0981	0.000346258	0.00435756	321	145	516	692	407	169	252	187	122	234
Vegfa	0.72463	8.78966	19.0852	0.000347412	0.00436878	30923	19839	71792	60428	36667	16376	33405	18271	15780	30695
Ckap4	-0.600007	6.36577	19.0799	0.000347879	0.00437089	2618	1845	8016	10491	4437	5148	7960	4779	5785	7634
Sclt1	0.544475	2.75016	19.0774	0.000348106	0.00437089	417	253	898	893	583	271	428	255	296	495
Chpt1	0.705136	6.91213	19.068	0.000348951	0.00437821	7070	4611	15895	23583	11235	5467	10559	5380	4287	4407
S1pr1	0.908752	8.25449	19.0645	0.000349266	0.00437886	23323	14090	55420	85922	36343	13370	26897	18083	10826	17674
Tmbim4	-0.576331	5.67954	19.0521	0.000350378	0.00438948	1804	891	3877	6381	3783	2817	4923	2305	4483	4356
Snx6	-0.327071	6.18534	19.046	0.000350937	0.00439319	2773	1679	6779	9656	5285	3776	7078	3511	5219	5814
Cpne7	-1.52483	-0.727038	19.0426	0.000351238	0.00439365	18	5	17	38	21	38	36	22	53	79
Il1a	-1.75763	3.67256	19.0394	0.000351528	0.00439385	148	111	381	420	292	489	478	275	1656	652
Spint2	-0.406617	8.28938	19.0366	0.000351782	0.00439385	11598	6193	26866	39034	24616	18229	31443	14681	18379	28544
Lilr4b	-2.83064	5.24492	19.0121	0.000354011	0.00441805	265	162	447	1033	317	728	855	445	7566	1829
Gpr108	-0.444166	6.16651	19.0095	0.000354251	0.00441805	2691	1449	5683	8817	4762	3815	6089	3102	5630	5865
Dmtf1	0.513415	4.33977	18.9866	0.000356353	0.00444093	1254	782	2313	2785	1609	843	1328	679	967	1375
Igkv3-2	-4.32968	2.65032	18.971	0.000357784	0.00445542	25	8	14	96	88	490	1145	1252	283	129
Igkv9-129	-5.7979	-0.514942	18.9658	0.000358271	0.00445608	0	1	1	4	6	301	91	7	73	53
Slc25a39	-0.48988	6.87781	18.9632	0.000358505	0.00445608	3811	2150	9361	14435	8370	6435	10825	5117	8475	9707
Wdr47	0.460838	4.51086	18.9618	0.00035864	0.00445608	1294	776	2782	3279	2023	1062	1787	976	875	1304
Rars	-0.54174	5.68084	18.9585	0.000358945	0.00445654	1650	1098	3886	5890	3443	3332	4329	2258	4240	3634
Rap1gap	-0.454063	6.37341	18.9509	0.000359645	0.0044619	2520	1401	5844	8427	3603	3974	6294	3082	4536	5019
Nhp2	-0.961484	4.86942	18.9429	0.000360394	0.00446787	727	474	1448	2727	1801	2242	2446	1081	2703	2188
Gm15663	0.782703	2.0129	18.9355	0.000361082	0.00447306	259	134	536	669	464	201	285	158	110	197
Runx3	-0.848669	3.26083	18.9256	0.000362004	0.00447801	314	135	513	1133	620	419	821	408	897	1168
Tnip1	-0.540634	5.99349	18.9231	0.000362243	0.00447801	1974	1181	3794	6794	3220	2823	5266	2344	4477	4428
Pld3	-1.71874	8.1667	18.9226	0.000362289	0.00447801	4327	2383	8789	13342	7223	9565	12984	6687	44088	15845
Cyyr1	1.11364	7.133	18.9138	0.000363113	0.00448486	10342	6736	24091	28824	14574	5447	10328	6687	3276	5568
Gpkow	0.293503	5.71479	18.9066	0.000363787	0.00448758	2489	1642	5597	8401	4640	2573	4214	2306	2602	2803
Ccrl2	0.530361	4.89659	18.9057	0.000363872	0.00448758	1587	963	4068	5857	2909	1298	2375	1629	1103	1609
Ap1ar	0.347338	5.23779	18.8994	0.000364467	0.00449158	2082	1147	4731	5689	3200	1912	2774	1689	1760	2234
D630039A03Rik	-0.433269	3.93103	18.8936	0.000365012	0.00449378	621	377	1166	1685	954	831	1373	800	945	1312
Ctdspl2	0.567653	4.7267	18.8918	0.000365186	0.00449378	1655	976	3469	4311	2515	1176	2280	1328	1010	1239
Mfsd13a	-0.862872	3.84847	18.8849	0.000365834	0.00449843	407	215	859	1197	655	613	1000	495	1415	1194
Ptch2	-0.705317	1.62726	18.8697	0.000367278	0.00450977	79	43	186	227	164	122	230	138	172	234
Gm36161	-1.45213	1.37631	18.8667	0.000367566	0.00450977	65	24	76	410	120	187	414	135	301	274
Bmx	0.908911	3.37229	18.8667	0.000367569	0.00450977	671	318	1129	2121	1490	362	968	378	242	512
Qars	-0.3582	6.16522	18.8527	0.000368901	0.00452015	2729	1533	5316	7943	4844	4347	5809	2730	4567	5209
Tpx2	-1.14742	3.29122	18.8492	0.000369238	0.00452015	219	126	511	693	379	656	746	263	942	678
Stt3a	-0.432637	7.56437	18.847	0.000369442	0.00452015	6768	4603	17088	24043	12155	9619	18527	10960	13759	14660
Cngb1	0.898541	0.284133	18.8464	0.000369502	0.00452015	67	47	132	190	153	55	83	43	29	48
Esr2	1.34553	1.15216	18.8376	0.000370345	0.00452491	189	100	300	360	381	79	178	67	26	113
Nhlrc2	0.711169	6.765	18.8367	0.000370435	0.00452491	7062	4082	18411	20415	10808	4663	8905	6125	3481	5638
Rfc4	-0.767082	2.54202	18.8295	0.000371128	0.00453005	167	115	349	618	336	340	490	209	568	492
TrnG	1.65091	2.67982	18.8235	0.000371702	0.00453145	589	262	1818	2706	877	230	442	421	120	119
Unkl	0.574063	3.89906	18.8226	0.000371787	0.00453145	902	516	2087	2805	1285	624	1259	716	522	883
Ppfibp1	0.551315	6.93014	18.816	0.000372423	0.00453587	6830	4476	17192	21220	11259	6000	10569	5661	4458	6220
Dennd5b	0.941391	4.9249	18.8031	0.000373675	0.00454779	2169	1519	6362	7561	2490	1019	2554	1679	1014	1895
Efcab1	0.678238	2.98046	18.7857	0.000375367	0.00456319	439	267	976	1153	807	333	527	343	266	342
Nphp3	0.735986	3.14328	18.7833	0.000375595	0.00456319	615	313	1082	1214	944	325	590	370	274	537
Ccdc22	-0.581125	4.33798	18.7807	0.000375854	0.00456319	678	416	1459	2245	1294	1061	1731	815	1640	1921
Pycard	-1.38348	4.33815	18.7788	0.000376037	0.00456319	381	339	554	1544	956	2485	1267	583	1633	1656
Cebpe	-3.75176	0.227916	18.7701	0.000376884	0.00457014	7	0	9	59	10	87	102	60	174	315
Smap2	-0.755376	6.49432	18.7635	0.000377534	0.00457231	3013	1499	5737	9509	4947	4731	7910	3436	8517	7662
Synj2bp	0.35623	5.82468	18.7627	0.000377613	0.00457231	3052	1830	7540	9530	4968	2804	5114	2699	2493	3374
Ccdc9b	0.579228	5.23038	18.754	0.000378469	0.00457934	2215	1502	5116	5800	3029	1756	2553	1405	1433	2570
Gfra1	0.989933	4.44047	18.7383	0.000380013	0.00459468	1381	738	3067	3707	2320	739	1475	908	436	929
Phf11b	-0.85484	2.89728	18.7342	0.00038042	0.00459625	250	93	506	949	496	394	877	424	495	911
Frg1	-0.445785	4.75212	18.7237	0.000381461	0.00460535	988	493	2198	3508	2066	1443	2864	1305	1829	2191
Gm38883	1.21868	-0.858841	18.721	0.000381726	0.00460535	39	12	79	72	81	15	27	8	24	24
Bpifb1	-1.70848	8.42785	18.7098	0.000382844	0.00461257	12063	3530	17070	24787	12588	32308	63733	30742	14602	44765
Xiap	0.652701	7.36733	18.7094	0.000382879	0.00461257	9933	6329	24612	29191	13264	6825	13202	8065	6202	7559
Orc1	-1.55766	-0.529037	18.7017	0.000383643	0.00461843	13	6	22	25	17	29	49	14	57	57
1700020N01Rik	-3.81334	-2.18501	18.6981	0.000384007	0.00461947	2	0	2	0	2	6	11	2	42	18
Aldh6a1	0.782359	6.02129	18.6852	0.000385294	0.00463161	4217	2471	8207	12648	7085	3052	5576	2970	1783	2635
Ighv9-2	-4.83379	-0.358891	18.6641	0.000387426	0.00465387	0	0	6	13	9	20	369	21	145	109
Btc	0.93109	2.3794	18.6493	0.000388916	0.00466839	353	223	696	1024	545	258	366	224	120	218
Ccr10	-2.13622	-1.11615	18.6361	0.000390254	0.00468108	7	1	17	32	16	24	27	29	45	105
Evi5	0.526644	5.99865	18.6304	0.000390842	0.00468476	3414	2206	8830	11033	5449	2765	5079	3077	2678	3066
Clec4a1	-1.12484	3.50859	18.6195	0.000391947	0.00468909	298	98	346	1638	645	657	1390	545	926	1104
Pclo	1.41645	2.09801	18.6189	0.000392009	0.00468909	406	286	857	745	370	148	259	211	80	158
Zfp612	0.600823	2.62402	18.6185	0.000392049	0.00468909	364	233	825	819	492	284	416	222	249	321
Sult1d1	1.62754	3.74516	18.5961	0.000394346	0.00471165	1061	674	1991	3898	2396	508	1204	419	118	396
Batf	-1.28269	3.73473	18.5946	0.000394502	0.00471165	275	191	834	1432	536	620	1113	548	2043	1393
Mgst2	-1.04822	3.20957	18.5918	0.000394796	0.00471178	236	133	457	775	663	764	826	346	801	892
Cercam	-0.540981	2.90788	18.5871	0.000395282	0.0047142	238	158	486	727	471	386	575	343	502	604
Tfg	-0.328058	5.89709	18.5734	0.000396695	0.00472767	2279	1592	5377	7467	4043	3411	5364	2978	4289	4472
Rab2b	0.380182	3.54436	18.5657	0.000397491	0.00473376	725	341	1502	1844	1109	549	990	528	516	790
Zfp882	0.638436	2.53194	18.5588	0.000398215	0.00473898	362	236	798	980	558	239	513	270	205	323
Dolpp1	-0.597268	4.39696	18.5547	0.000398636	0.0047406	692	407	1665	1887	1132	1107	1631	782	1844	1544
Tm9sf1	-0.264548	6.30115	18.5447	0.000399678	0.0047496	3236	1868	7369	9938	5416	3963	6873	3767	5185	6397
Hpgds	-1.64599	2.36883	18.54	0.000400167	0.00475202	69	25	108	106	136	139	223	103	395	289
Rap2b	-0.887753	5.17659	18.5199	0.000402275	0.00477364	934	552	2045	3228	1744	1674	2699	1344	3978	2232
Ets2	0.693009	7.3268	18.516	0.000402693	0.00477486	10796	6382	25478	31324	17385	7506	12646	9234	5687	8841
9530036O11Rik	0.67008	1.30136	18.5135	0.000402952	0.00477486	154	82	307	349	283	111	176	103	67	147
Zrsr1	0.523847	5.32198	18.5104	0.000403278	0.00477533	2293	1231	5435	7073	3978	1821	3579	1804	1487	2187
Slc4a2	-0.389488	6.59871	18.5035	0.000404007	0.00478025	3691	2320	8215	11366	5360	5172	8224	4896	5826	7871
Gusb	-1.09278	6.81589	18.5003	0.000404346	0.00478025	2530	1504	5250	9168	4707	4616	7433	3865	13685	7554
Mtmr2	0.375178	6.1797	18.496	0.000404799	0.00478025	3733	2187	8660	11958	7417	3479	6244	3575	3085	3940
Adora1	-0.880102	3.69245	18.4948	0.000404935	0.00478025	311	161	620	928	572	435	1111	440	957	856
Ivd	0.296906	6.0743	18.4929	0.00040513	0.00478025	3645	2093	7882	11058	5883	3526	5370	2828	3061	4822
Dad1	-0.597035	6.70946	18.4673	0.000407853	0.00480897	3568	1918	8132	12741	7886	5836	10298	5331	8458	9474
Alkal1	-1.3267	1.41321	18.4643	0.000408177	0.00480938	55	34	145	180	99	149	200	91	331	212
Efnb2	1.07589	7.56069	18.4613	0.000408503	0.00480981	14122	9200	35310	41464	22671	7661	14838	10540	4123	8771
Rptoros	0.784127	1.18748	18.458	0.000408854	0.00481054	150	84	305	418	258	99	145	107	84	115
Srr	0.417639	4.76241	18.4516	0.000409536	0.00481516	1335	889	3343	4382	2576	1239	2313	1239	969	1667
Map3k15	0.816282	1.00886	18.4448	0.000410263	0.00481816	108	92	262	447	176	59	140	70	93	129
Ccl24	-4.76604	3.32042	18.4392	0.000410869	0.00481816	35	19	51	113	72	783	920	835	2011	1438
Chn1	0.655965	4.03279	18.4389	0.000410907	0.00481816	1016	503	2345	3134	1714	784	1271	821	434	909
Gprasp2	0.782936	0.699141	18.4373	0.000411076	0.00481816	128	60	271	363	190	51	116	89	92	102
Prickle2	0.959185	6.4632	18.4358	0.000411239	0.00481816	6450	3650	12688	14562	8832	2884	6420	4326	1998	3966
Ccdc146	0.78374	3.69379	18.4257	0.000412323	0.00482746	930	401	1547	1642	1260	464	792	477	409	659
Sp140	-0.622881	4.4083	18.4185	0.000413106	0.00483322	753	378	1308	2393	1464	999	2104	849	1865	1815
Grn	-1.06297	8.69198	18.4059	0.000414473	0.00484581	9407	5301	23203	30749	16779	16039	27501	13449	47056	31733
Ccr6	-1.2127	2.2627	18.3907	0.000416137	0.00486184	152	50	177	338	327	225	522	168	345	775
Tsfm	-0.577615	3.71584	18.3868	0.000416555	0.00486331	483	293	1105	1575	845	754	1265	652	1094	1250
Ighv10-3	-4.32468	1.83788	18.3804	0.000417262	0.00486795	52	3	19	29	38	37	182	323	1351	569
Cnot7	0.309374	5.34595	18.3775	0.000417574	0.00486795	2214	1272	5175	6447	3358	2014	3461	1796	2102	2351
Rnf138	0.491424	4.15611	18.3751	0.000417843	0.00486795	1150	570	2208	3035	1944	808	1647	923	753	901
Ttll12	-0.310007	4.77528	18.3725	0.000418122	0.00486795	1009	688	2351	3231	1879	1464	2686	1328	1474	2158
TrnL2	2.52738	-0.304467	18.3557	0.000419976	0.00487928	87	50	309	342	78	13	23	48	6	9
Abcd3	-0.30077	7.5482	18.3532	0.000420251	0.00487928	7402	4260	15323	21714	12596	10785	17429	9030	9902	12666
Ctdnep1	-0.441756	6.6859	18.3531	0.000420267	0.00487928	3732	2129	9521	12840	6707	5377	9346	4830	8156	8496
Pkd1l2	-2.38565	-1.98985	18.353	0.000420269	0.00487928	3	1	4	8	4	6	9	5	29	36
Hrob	-1.43639	-0.169762	18.3479	0.000420836	0.00488246	26	6	41	44	21	54	74	20	88	64
Eipr1	-0.466069	3.73927	18.3365	0.000422104	0.00489376	444	301	896	1627	918	836	1217	591	963	879
A730020E08Rik	1.05929	-0.492548	18.3296	0.000422866	0.00489668	45	23	108	90	71	13	53	23	22	25
Rabgef1	0.259028	5.59341	18.3289	0.000422945	0.00489668	2609	1567	6191	8112	4285	2696	4026	2204	2518	3409
Slc25a44	-0.378288	5.26154	18.3177	0.000424194	0.00490773	1364	833	3335	4602	2434	1901	3358	1735	2950	2648
Zbtb21	0.353826	4.1981	18.3054	0.000425563	0.00491215	1012	614	2375	2946	1659	801	1384	859	1087	1155
Ncald	0.780192	5.77543	18.302	0.000425953	0.00491215	3591	1662	7008	10865	8324	2634	4319	2669	1375	3113
Cd86	-0.787679	3.46162	18.3012	0.000426032	0.00491215	304	143	493	1143	581	500	840	419	920	753
Mydgf	-0.810911	5.81208	18.297	0.000426507	0.00491215	1571	940	3824	6650	3386	3144	5265	2562	5721	4596
AI197445	1.30153	0.0555732	18.297	0.000426509	0.00491215	94	46	137	148	119	49	58	29	14	41
Lyrm9	0.510547	2.59513	18.2952	0.000426711	0.00491215	398	188	782	828	610	276	472	258	218	393
Isyna1	-0.769082	6.0735	18.292	0.000427068	0.00491215	2139	1299	4504	7079	3266	3433	5438	2891	6970	5314
Abhd17b	0.235138	5.26465	18.2913	0.000427155	0.00491215	2075	1182	4583	6197	3403	2003	3334	1804	2030	2451
Isoc1	0.434496	5.61565	18.2893	0.000427372	0.00491215	2696	1509	5176	8603	4844	2297	3738	2414	2118	2441
Ctsb	-1.36646	10.3354	18.2879	0.000427529	0.00491215	23389	13685	53385	91418	47502	50975	80455	38369	181780	83346
Cdkn1c	0.943987	5.07601	18.25	0.000431825	0.00495809	2193	1104	5399	8560	4622	1604	2755	1759	786	1443
Igkv4-80	-4.40316	0.598784	18.2413	0.000432816	0.00496604	8	2	4	18	11	10	347	144	81	222
Zfp639	0.264035	4.40629	18.2378	0.000433211	0.00496647	1145	630	2374	3438	2089	1010	1647	999	1127	1510
Gm16685	-1.13876	0.167401	18.2357	0.00043345	0.00496647	24	15	30	35	43	39	81	30	72	74
Tmem98	-0.407516	5.51794	18.2328	0.000433782	0.00496685	1647	862	3899	5739	3400	2476	4612	2175	2705	3882
Dis3	0.336902	3.78534	18.2241	0.000434782	0.00497285	771	481	1547	2078	1144	712	990	583	732	806
Cyp4f37	-1.58121	-0.588757	18.223	0.000434904	0.00497285	9	4	16	20	20	23	24	24	37	57
Cttnbp2nl	0.706822	7.58259	18.2134	0.000436011	0.00498208	12061	8684	31628	36901	14833	8227	14723	8830	7994	11171
Ints5	-0.290294	4.67589	18.2072	0.000436729	0.00498389	1078	635	2249	3346	1848	1379	2330	1242	1728	2147
Gm20056	-3.08914	2.04212	18.2052	0.000436955	0.00498389	27	9	31	57	27	41	131	27	644	165
Lgals1	-1.18843	7.49729	18.2042	0.000437068	0.00498389	3597	2341	7864	16500	8273	9199	12337	7358	21210	13846
AU022793	-2.61428	1.53605	18.2011	0.000437435	0.00498466	27	20	59	53	42	97	55	34	550	279
Ighv1-52	-6.77114	3.09567	18.1975	0.000437846	0.00498593	13	2	9	42	35	178	94	595	166	8232
Gm15848	-1.92796	-0.886621	18.1932	0.000438341	0.00498668	12	3	19	22	14	23	38	10	66	82
Oip5os1	0.632634	5.53881	18.1917	0.000438511	0.00498668	2769	1757	6307	8561	4178	2163	3854	2308	1764	1808
Fcer1g	-1.62021	6.84355	18.1846	0.000439336	0.00499264	1738	836	3310	9073	3814	4177	7110	3046	17792	7762
Sf3a2	-0.254239	5.77815	18.1794	0.000439944	0.00499614	2241	1316	4956	7621	4058	3010	5282	2699	3273	4475
Zmynd15	-1.21387	3.51955	18.1615	0.000442033	0.00501645	289	172	499	620	404	440	761	312	1088	1343
AI597479	0.358135	4.77734	18.1555	0.000442734	0.00502097	1504	858	3469	4656	2414	1343	2511	1239	1247	1564
Manf	-1.30829	7.88042	18.1449	0.000443974	0.0050316	4582	3795	17674	28408	9005	13132	24992	13613	32621	27149
Nfkbib	-0.530181	4.93006	18.1349	0.000445148	0.00504147	1003	560	2130	3662	2061	1684	2658	1189	2449	2389
Senp7	0.484152	4.16934	18.1215	0.000446732	0.00505598	1109	671	1981	2788	1556	739	1489	844	745	972
Mrps15	-0.564462	4.70638	18.1188	0.000447054	0.00505618	885	473	1925	3152	1719	1487	2335	1100	2129	2104
Ighv5-15	-5.42356	-1.23544	18.1153	0.000447461	0.00505734	1	3	1	1	1	4	50	56	104	83
4930523C07Rik	0.567291	6.13718	18.1106	0.00044802	0.00505819	4155	2177	9496	12922	7663	3267	6045	3305	2301	4202
Gpr160	-0.841713	2.66082	18.1096	0.000448144	0.00505819	208	118	325	603	295	421	505	231	585	454
Haspin	-1.00337	1.07368	18.093	0.000450115	0.00507699	61	25	118	168	99	118	172	57	205	183
Slfn8	-1.00522	3.20304	18.0867	0.00045087	0.00508207	329	107	442	1217	455	472	892	385	1046	950
Yes1	0.740849	5.34556	18.0617	0.000453857	0.00510972	2564	1699	6206	7081	3714	1840	3427	1994	1213	1778
Zfp931	0.574654	2.60264	18.0611	0.000453938	0.00510972	337	194	722	1173	602	275	505	251	278	254
Sgcb	0.385247	4.8329	18.0572	0.000454409	0.00511027	1371	890	3618	4996	2760	1501	2029	1300	1574	1423
Lamtor2	-0.716372	5.5618	18.0556	0.000454601	0.00511027	1463	792	3424	5189	3311	2629	4375	1946	4481	4325
Fzr1	-0.231249	5.02042	18.0497	0.000455309	0.00511477	1318	780	2900	4061	2324	1902	2666	1477	1933	2462
Csgalnact2	0.559387	6.51163	18.0469	0.00045564	0.00511504	5273	3224	12860	16364	8952	4113	8156	4640	3626	4256
Oxr1	0.601836	6.41892	18.0396	0.00045653	0.00511832	5088	2974	11239	14621	8075	3936	6686	4210	2962	3919
Zfp326	0.359058	4.40553	18.0394	0.000456548	0.00511832	1220	798	2771	3247	1648	951	1712	971	1155	1344
Cep70	0.847918	3.50443	18.0222	0.000458642	0.00513834	808	396	1281	1457	1307	375	632	296	414	802
Fgfr1op2	0.237812	6.5317	17.9958	0.000461865	0.00517096	4648	2906	11119	14806	8121	4668	7665	4137	5402	5642
Slc25a25	0.413059	5.18667	17.9928	0.000462237	0.00517165	1944	1140	5155	5900	4113	1652	3062	1520	2222	2250
Cdt1	-0.850411	3.36361	17.9882	0.000462796	0.00517442	276	184	482	946	560	518	745	342	993	888
Zfp69	0.72805	1.05468	17.98	0.000463808	0.00518226	166	84	276	276	181	108	117	72	76	131
Adnp	0.86398	1.91496	17.971	0.000464919	0.0051893	240	135	439	827	337	189	254	119	105	174
Lpcat4	-0.487256	4.45402	17.9699	0.000465062	0.0051893	794	455	1709	2491	1528	1458	2194	913	1051	2188
Higd1b	0.626537	3.47508	17.9653	0.000465628	0.00519061	679	297	1341	2325	1390	545	864	495	370	664
Amigo3	-0.8872	1.21988	17.9639	0.000465804	0.00519061	70	37	200	240	123	120	214	147	212	232
Sgip1	1.0636	3.53975	17.9583	0.000466494	0.00519482	861	502	2032	2261	1326	449	924	564	184	576
Tfpi2	-1.19542	1.60164	17.9339	0.000469534	0.00522517	78	45	182	306	153	171	286	260	279	282
Aifm1	-0.317386	4.79979	17.9299	0.000470026	0.00522619	1038	675	2333	3280	1979	1511	2523	1289	1784	2086
Apbb1ip	-0.975462	5.7399	17.9281	0.000470254	0.00522619	1337	650	2002	5057	2380	2018	3941	1790	5185	3984
Syt10	1.07388	2.3319	17.922	0.000471018	0.00523119	386	240	912	891	516	192	415	230	128	193
Iglj2	-2.4469	-1.87366	17.9138	0.000472047	0.00523894	2	2	5	9	15	18	37	14	42	38
Mitd1	-0.437664	3.62285	17.9114	0.000472346	0.00523894	502	259	1034	1524	961	687	1198	658	863	1113
Shisal1	0.925034	1.55819	17.8999	0.000473802	0.0052516	221	130	408	497	295	138	155	123	75	176
Gorasp2	-0.402657	7.24544	17.8925	0.000474739	0.00525848	5464	3399	13183	19863	10641	8180	13901	7740	11325	11907
Mrpl35	-0.397319	4.10779	17.8898	0.000475071	0.00525865	586	412	1504	2212	1238	1076	1720	830	1150	1290
Dcn	0.939167	6.92731	17.8812	0.000476168	0.00526729	8166	5279	16653	28934	17832	6154	10636	6457	2630	5263
Gm525	-1.80269	-1.05154	17.8692	0.000477687	0.00528059	7	2	15	32	26	31	59	24	45	56
Gm46272	-0.998315	0.0550272	17.8617	0.000478651	0.00528446	29	21	62	102	46	53	86	52	126	86
Igkv8-30	-4.19553	3.01011	17.8615	0.000478673	0.00528446	40	8	10	367	73	810	333	1122	1265	1696
Tmem59l	-0.657775	3.23588	17.8582	0.000479091	0.00528557	305	186	888	998	669	461	1310	404	656	1069
G530011O06Rik	-2.01475	0.495643	17.8447	0.000480824	0.00530093	10	17	111	91	39	117	177	88	246	140
Map2k2	-0.42887	6.62306	17.8419	0.000481183	0.00530093	3525	2071	7897	12746	6616	6120	8285	4386	7094	7654
Ripk3	-1.03366	3.44329	17.8386	0.000481602	0.00530093	307	144	575	956	549	541	798	371	1278	963
Ifi47	-0.772302	5.47835	17.8353	0.000482035	0.00530093	1477	589	2792	6676	3314	2358	5970	2949	2798	4460
Ccser1	0.572565	3.58008	17.8314	0.000482535	0.00530093	742	372	1622	1846	1205	531	923	552	402	687
Ighv5-16	-5.15884	3.31541	17.8302	0.000482684	0.00530093	11	0	8	280	27	812	76	265	3286	1586
Cenps	-1.44848	0.322955	17.83	0.000482714	0.00530093	31	10	54	96	53	83	120	28	127	155
Plpp3	0.496416	7.68952	17.8269	0.000483116	0.00530117	11841	6980	24609	37970	19894	9982	15265	10632	8201	11144
Ighv5-17	-5.44314	3.78224	17.8249	0.000483373	0.00530117	23	14	41	93	83	646	302	2424	3220	834
Nqo2	0.263437	4.96305	17.8016	0.000486383	0.00532486	1441	966	3304	4633	2880	1560	2355	1362	1447	1952
Spc25	-1.2499	1.96926	17.8007	0.000486499	0.00532486	90	43	202	263	138	224	304	88	446	285
Atp6v0d1	-0.709247	7.30083	17.797	0.000486991	0.00532486	4558	2558	9934	17299	9289	8784	12145	6370	14635	11146
Hvcn1	-1.42203	6.42168	17.7954	0.000487194	0.00532486	1689	845	2218	5180	2843	3055	4493	2070	10660	6197
Npy	-5.89629	1.88428	17.7918	0.000487667	0.00532486	2	4	4	2	1	17	27	4	602	23
Sox17	0.552375	4.89677	17.7907	0.000487801	0.00532486	1822	1079	4155	4333	2489	1114	1715	1337	1363	2089
Ube2m	-0.48312	6.2402	17.7896	0.000487953	0.00532486	2538	1544	5942	9009	5325	4589	6283	3105	5605	6553
Capg	-1.40926	7.03618	17.7885	0.000488093	0.00532486	2256	1488	3952	8707	5092	7177	6814	3237	16872	8718
Jade3	0.63142	3.70042	17.7798	0.000489229	0.00533375	730	531	1908	2318	1296	566	1204	609	535	600
Gm6116	-1.81502	-0.0435475	17.7683	0.000490742	0.00534674	17	10	29	51	15	35	68	33	131	70
Mpv17	0.297449	5.36264	17.7412	0.000494309	0.00537917	2050	1047	4407	6834	3999	1996	3034	1674	2213	2396
Arhgef3	0.576	6.97582	17.7408	0.000494365	0.00537917	7032	3976	15135	21353	12349	5662	9967	6063	3755	5881
Sp4	0.937117	4.02921	17.7371	0.000494844	0.00538086	1063	693	2147	2834	1813	619	1301	741	411	592
Adamts5	0.683168	3.71202	17.7324	0.000495468	0.00538413	946	551	1761	2028	1431	523	1075	695	508	683
Cstb	-1.52966	6.73477	17.7225	0.000496785	0.00539491	1755	1025	3837	6759	4271	5034	6528	2784	16108	7129
Pou6f1	0.496764	4.45012	17.7152	0.000497762	0.005402	1400	702	2279	2969	2098	892	1342	832	982	1484
Igkv8-16	-5.44102	-0.162121	17.705	0.000499121	0.00540556	4	0	5	9	6	19	30	5	23	858
Ankrd26	0.588572	3.22354	17.7037	0.000499297	0.00540556	624	385	1350	1425	692	347	797	410	356	606
Zfp623	0.300779	3.6476	17.7	0.000499787	0.00540556	712	402	1582	2094	1195	627	1109	622	669	785
Cdk2ap2	-0.735659	6.53414	17.6997	0.000499832	0.00540556	2921	1606	6541	13802	5616	5241	9321	4309	9488	8512
Pcyox1l	-0.598917	3.49792	17.699	0.000499918	0.00540556	422	260	984	1409	634	685	1166	606	872	1049
Swt1	0.462323	5.00705	17.6981	0.000500039	0.00540556	1711	1162	4917	6132	2628	1355	2322	1386	2093	1999
Lactb	-0.505425	4.10041	17.6907	0.000501039	0.00541284	622	372	1274	1875	1018	945	1385	794	1338	1275
Psen1	-0.332388	6.35719	17.6856	0.000501727	0.00541676	3031	2038	7087	10775	4953	4557	7301	3964	5692	5627
LOC118568137	1.25593	-0.91413	17.6725	0.000503482	0.00543219	33	37	66	99	47	18	19	19	20	23
LOC118568331	-0.824709	0.87396	17.6643	0.000504592	0.00543422	72	34	128	222	171	189	231	146	148	122
Rnf19b	-0.678817	6.00199	17.6643	0.000504597	0.00543422	2053	1121	4542	6414	3674	3355	4970	2643	5886	5031
Ddit4	0.571472	5.14087	17.6639	0.000504651	0.00543422	2653	1500	4533	7706	3476	2252	2693	1268	1972	2443
Tmem177	-0.365052	2.96886	17.6589	0.000505324	0.00543496	292	155	679	1027	567	434	738	386	488	619
Gnptab	-0.555626	6.65998	17.6586	0.000505372	0.00543496	3337	2117	7182	9299	4569	4874	7680	4026	8168	6341
Gm31015	-4.62116	-0.989695	17.6496	0.000506587	0.00544382	3	2	2	0	2	6	9	2	148	49
Psmc4	-0.404882	6.35638	17.6462	0.000507052	0.00544382	2919	1724	6935	10550	5981	4841	7386	3848	5775	6488
Cbx4	-0.274129	5.23604	17.6453	0.000507178	0.00544382	1452	869	3650	4947	2671	2010	3899	1826	2086	3023
Cep120	0.46699	5.75651	17.6402	0.000507872	0.00544776	3005	1839	7400	9794	4832	2426	4792	2692	2163	3104
Chrm3	0.875209	1.56006	17.6242	0.000510055	0.00546681	219	136	463	536	296	129	229	151	87	136
Chd6	0.715622	5.69652	17.6224	0.000510306	0.00546681	3480	2192	7251	7076	4392	1959	3804	2224	1595	3121
Hpcal1	-0.489077	6.83455	17.608	0.00051228	0.00548443	3997	2142	10447	13743	6538	5677	10197	5206	9483	8456
Slc35f6	-0.623012	5.39418	17.5977	0.000513702	0.00549611	1225	779	2891	4309	2269	2052	3312	1853	3740	2477
Ythdc2	0.642618	3.3296	17.5947	0.000514117	0.00549702	627	379	1218	1566	813	432	707	449	413	375
Adra2a	-2.68951	2.72151	17.5817	0.000515919	0.00551275	103	69	113	128	117	577	987	700	217	774
Ppp1r9a	0.754927	5.60946	17.5682	0.00051779	0.00552919	3646	2195	7340	6810	3866	1743	3878	2014	1641	3068
Mrps12	-0.670285	4.69051	17.5608	0.000518821	0.00553664	868	450	2110	3364	1817	1477	2637	1193	2457	2494
Bcl2l2	0.34283	6.42941	17.553	0.000519922	0.00554484	4757	2858	12052	13113	7292	4120	7427	3650	3867	6374
Arsi	-1.42362	0.991573	17.5376	0.000522073	0.00556421	44	41	90	164	78	98	130	99	343	212
Nectin2	-0.283779	6.52249	17.5186	0.000524749	0.00558574	3621	1975	7834	11658	7137	4970	8724	4516	5420	6839
Cdc14a	0.604134	5.22249	17.5172	0.000524947	0.00558574	2426	1182	4666	5213	3879	1605	2922	1576	1138	2167
Ap3b1	-0.246843	6.41904	17.5161	0.0005251	0.00558574	3501	2136	7655	10527	5465	4228	7684	3986	5387	6354
Sphkap	1.82487	-0.895994	17.504	0.000526819	0.00560044	49	41	92	125	92	17	16	21	8	31
Sh3gl2	1.1235	1.43345	17.4917	0.000528575	0.00561224	238	108	473	487	401	127	152	139	54	145
Pirb	-1.51864	5.64449	17.4915	0.000528604	0.00561224	934	458	1121	4467	1311	1796	2997	1228	6992	3894
Elp5	-0.446544	4.95209	17.4875	0.00052917	0.00561309	1101	614	2736	3859	2203	1668	2992	1551	2291	2403
BC037032	1.10706	-0.938625	17.4862	0.000529359	0.00561309	28	14	69	93	66	21	31	11	8	27
Cbfa2t2	0.375101	4.65882	17.4825	0.000529883	0.00561453	1403	881	3038	3716	1993	1164	2031	1148	1087	1474
Numb	0.638535	6.66038	17.4805	0.00053017	0.00561453	5861	3866	16266	19604	7984	4476	7785	4964	3502	5885
Armc5	-0.249177	5.07337	17.4774	0.000530608	0.0056156	1462	749	3066	4336	2323	1766	2996	1552	2164	2591
Zfp182	0.502858	3.19893	17.4651	0.000532378	0.00563075	613	341	1164	1318	713	381	696	381	410	581
Pole2	-0.927255	1.66111	17.4514	0.000534354	0.00564806	100	48	158	245	168	198	248	109	302	234
Ctsd	-2.08052	11.6154	17.4451	0.000535265	0.0056541	29649	18780	61542	123019	58199	89332	107642	50639	500983	138277
Zfp944	0.460144	3.12981	17.4285	0.000537673	0.00567275	491	303	1122	1547	770	377	593	399	496	512
Psmc5	-0.41723	6.59986	17.4282	0.000537713	0.00567275	3467	2146	8946	12813	7098	6471	9422	4753	6461	7928
Tysnd1	-0.40222	4.68318	17.4219	0.000538619	0.00567712	969	577	2142	3352	1564	1439	2066	1174	1882	2150
Dnajc27	0.618159	3.28421	17.4197	0.000538952	0.00567712	590	328	1284	1623	1016	518	735	416	276	553
Pfn1	-0.690963	8.82573	17.416	0.000539489	0.00567712	13241	6873	29182	54457	29485	24856	37580	18736	39359	37906
Igkv4-59	-3.99649	3.20016	17.4147	0.000539675	0.00567712	41	13	26	423	95	517	364	126	2385	2545
Prkcd	-0.678576	6.92582	17.4136	0.000539833	0.00567712	3711	2328	7317	11944	5164	5289	8912	4142	10037	10347
Lrp12	-1.77176	5.70142	17.4007	0.000541723	0.00568876	721	438	1406	1935	950	1609	2230	1058	7351	2236
Hmbox1	0.778319	7.08948	17.4005	0.000541745	0.00568876	9675	6284	19756	20219	11223	5210	9586	6252	4103	8197
H2-Eb2	-1.20104	2.14721	17.399	0.000541966	0.00568876	141	46	128	321	330	238	574	202	254	604
Dbnl	-0.383046	7.02308	17.3957	0.00054245	0.00569025	4646	2548	9268	17144	9170	8301	10343	5672	7772	9907
Tomm40	-0.397711	5.24555	17.3863	0.00054384	0.00570124	1355	850	3029	4756	2522	2234	3210	1668	2717	2866
Igkv15-103	-6.51951	5.64819	17.3708	0.00054612	0.00572154	23	37	116	135	235	1163	1630	10008	15251	7875
Cd63	-1.40133	8.41592	17.3583	0.000547963	0.00572442	6327	3558	14192	23841	14910	14228	22418	10582	50930	24525
Zfp945	0.533891	3.39014	17.3572	0.00054813	0.00572442	628	332	1217	1536	1148	472	766	420	431	626
Clca1	-7.72374	9.95478	17.3568	0.000548191	0.00572442	1158	154	538	265	1904	156325	282122	145520	60741	180914
Mrps25	-0.614321	4.6316	17.3516	0.000548969	0.00572442	838	464	2030	2988	1662	1392	2449	1195	2045	2234
Gm14305	0.535611	1.49561	17.3513	0.000549008	0.00572442	145	103	316	484	258	127	214	121	126	122
Ppargc1b	-1.03865	2.24855	17.3476	0.000549562	0.00572442	137	98	232	255	151	252	370	158	411	406
Prpf39	0.846746	4.33622	17.3473	0.000549609	0.00572442	1709	873	2986	2511	1846	686	1137	554	1120	1352
Plekhb2	-0.392443	7.61424	17.3469	0.000549664	0.00572442	7015	4177	16816	22907	13198	10225	17839	8529	14990	13720
Zfp329	0.606576	3.30116	17.3465	0.00054972	0.00572442	661	413	1314	1400	828	419	754	398	401	608
Rapgef6	0.569831	5.61393	17.3457	0.000549836	0.00572442	2965	1741	5429	7123	3957	1922	3356	1984	2014	2473
Akt3	0.776911	6.68143	17.3414	0.00055048	0.0057251	6103	3992	15454	20879	10384	4940	9031	4670	2852	4419
Entpd6	-0.429896	3.50731	17.3407	0.00055059	0.0057251	424	241	885	1190	715	545	934	461	778	1016
Zfp354a	0.663754	1.72591	17.3362	0.000551254	0.00572843	198	133	525	566	310	159	270	126	117	215
Rab20	-1.20135	4.53973	17.3329	0.000551747	0.00572894	560	310	1197	1978	871	896	1735	762	3425	1675
Tnfrsf18	-1.24781	1.68119	17.3313	0.000551992	0.00572894	91	27	113	275	208	198	284	102	332	382
Gm35941	-4.14462	-0.861439	17.3252	0.000552904	0.00573201	0	0	2	8	1	10	7	3	76	45
Zmym2	0.458356	5.76186	17.3247	0.000552977	0.00573201	3097	1842	6782	8749	5047	2623	4611	2570	2052	2959
Haus8	-0.743343	4.15311	17.3209	0.000553547	0.00573435	563	303	1153	1927	895	817	1607	633	1552	1706
Pepd	-0.518028	5.56485	17.3091	0.000555326	0.00574709	1512	934	3497	5472	3018	2508	3977	1998	3906	3397
Ppif	-0.475813	3.81141	17.3081	0.000555468	0.00574709	576	312	969	1587	966	1028	1305	615	783	1192
Slc41a2	-0.907348	4.39442	17.2962	0.000557268	0.00576102	549	407	1550	1409	669	893	1577	972	2146	1309
Slpi	-2.37604	7.38755	17.2946	0.000557507	0.00576102	1221	4285	3297	8419	3417	35333	10335	4394	25641	20596
AB010352	0.574838	2.85197	17.2837	0.000559164	0.00577455	421	293	754	1076	711	293	592	332	297	313
Kcnip4	1.05499	0.309671	17.2743	0.000560594	0.00578573	98	50	218	231	234	37	102	76	39	65
Peli1	0.434625	5.60892	17.271	0.000561092	0.00578728	2727	1629	6500	8232	4713	2308	4499	2346	2076	2693
Lrmda	-0.764481	3.0381	17.2676	0.000561612	0.00578905	214	147	488	747	476	359	660	314	761	670
A230103J11Rik	1.03582	-0.777873	17.2643	0.000562119	0.00579069	32	19	74	82	45	17	20	18	17	24
Trim14	-0.354927	4.67258	17.2561	0.000563373	0.00579169	1060	548	2193	3365	1526	1262	2305	1269	1606	2173
E230032D23Rik	-2.85028	-0.0452975	17.2554	0.000563469	0.00579169	6	4	12	17	18	18	35	17	181	75
Ccr2	-1.25869	5.71941	17.2546	0.000563597	0.00579169	1004	489	1260	8120	2257	2956	7687	2812	3741	4074
Sec61a1	-0.473471	7.87624	17.2545	0.000563608	0.00579169	8062	5460	20451	29165	13924	12614	20418	12257	18089	18621
Os9	-0.304138	7.91486	17.2434	0.000565319	0.00580244	9321	5288	22140	30220	16979	12026	21812	11410	15703	19519
A830082N09Rik	0.847961	0.0666798	17.2432	0.000565352	0.00580244	67	51	151	174	81	44	61	42	42	49
Ranbp17	0.890149	-0.224059	17.2267	0.000567893	0.00582493	48	34	124	166	120	36	69	40	22	42
Col24a1	-2.00298	-0.306315	17.218	0.000569228	0.00583502	8	8	33	23	13	26	32	15	135	61
Arsk	0.480993	3.82599	17.2126	0.000570066	0.00583547	831	484	1652	2695	1203	612	1195	635	664	748
Ly75	-1.30269	5.88824	17.2126	0.000570071	0.00583547	1272	790	2130	2360	1555	2062	3187	1711	6573	3462
Spag7	-0.339477	5.71075	17.2107	0.000570364	0.00583547	1913	1062	4248	6352	3972	2803	4656	2274	3427	4022
Fyttd1	0.419825	5.51306	17.2087	0.000570674	0.00583547	2517	1485	5549	7743	4182	2416	3750	2134	2003	2175
Btbd16	-2.7792	-1.13284	17.1988	0.000572208	0.00584756	3	8	4	8	3	13	20	11	97	26
Cd209g	1.62198	-1.2079	17.1964	0.00057259	0.00584787	35	28	50	104	52	19	15	18	5	12
Lrrc8a	0.535604	6.06366	17.1904	0.000573525	0.00585382	4406	2469	11068	12232	5684	2934	5723	3245	2965	4736
Btk	-1.12934	4.25826	17.188	0.00057389	0.00585396	499	223	667	1690	956	823	1362	589	2240	1711
Ctbs	0.408157	4.11705	17.1852	0.000574328	0.00585484	840	506	1856	2833	1654	757	1305	737	849	815
E330011O21Rik	-0.763249	0.787278	17.1755	0.000575854	0.00586432	37	30	108	138	87	98	138	59	110	130
Cd200r2	-5.71904	2.71982	17.1748	0.000575963	0.00586432	4	4	7	9	4	31	8	7	1054	40
Ttc6	1.04427	1.38836	17.1666	0.000577243	0.0058699	237	128	360	287	264	92	102	76	91	200
Sema4d	-0.643051	5.3048	17.166	0.000577343	0.0058699	1313	682	2086	5065	2350	1994	3495	1529	2963	3758
Gpnmb	-3.0049	8.47147	17.1646	0.00057757	0.0058699	1414	1028	3027	4678	2491	4724	4061	2658	54101	10012
Asf1b	-1.00672	2.54529	17.1596	0.000578355	0.00587177	134	90	297	453	271	319	425	179	562	473
Nin	0.758074	5.68126	17.1589	0.00057846	0.00587177	3738	2298	7516	6794	3868	1782	3563	2324	1782	2894
Hdgf	-0.306415	7.69715	17.155	0.000579076	0.00587236	7657	4890	20151	25675	14453	13050	19357	9186	12732	15658
Tvp23a	-0.94798	0.0302647	17.1541	0.000579224	0.00587236	25	16	72	87	50	46	89	46	73	125
Gm34159	1.24452	2.24798	17.1498	0.00057989	0.00587554	371	247	785	900	476	189	337	199	64	190
Ctsa	-1.18455	8.15244	17.1438	0.000580852	0.00587909	5971	3309	11901	20599	11734	11038	17319	8589	35258	19471
Sh3bp5	0.668558	6.16887	17.141	0.000581293	0.00587909	4787	2281	9818	14905	8457	3130	6362	3669	1895	4617
LOC115488342	-2.02129	-1.52922	17.1409	0.000581301	0.00587909	4	4	5	15	5	8	17	7	44	34
Cldn1	-0.601759	4.05186	17.1381	0.000581749	0.00588004	576	331	1010	1441	836	1026	1702	777	927	775
Akr1c12	-1.11584	-0.144744	17.1309	0.000582891	0.00588442	24	11	42	72	54	58	82	26	92	88
Cdca7	-0.679968	3.09844	17.13	0.000583039	0.00588442	283	177	682	818	580	818	781	378	547	652
Gm4876	1.71026	-1.61092	17.1287	0.000583243	0.00588442	33	12	37	76	58	6	19	13	5	10
Slc15a3	-1.14569	5.66331	17.125	0.000583829	0.00588677	1091	604	1747	4114	1615	1671	3159	1508	5571	3390
Pctp	-0.541048	4.55157	17.1181	0.000584923	0.00589378	762	407	1560	2596	1621	1058	1990	974	1881	1885
Psmb9	-0.770544	5.35478	17.1162	0.000585233	0.00589378	1390	564	2382	5251	3313	2218	4291	2001	3316	4742
Ern2	-2.1253	0.46595	17.1021	0.00058749	0.00591056	28	23	59	56	30	156	183	161	38	197
Plin2	-1.39816	8.51823	17.1013	0.00058761	0.00591056	6417	3545	14027	26892	12187	12263	23999	9390	50555	25504
Crk	0.477674	7.41235	17.0837	0.000590444	0.00593548	9290	5677	25276	32819	14704	8105	14104	8808	7796	8750
Golm1	-0.323467	6.21094	17.0803	0.000590997	0.00593672	2840	1603	5882	7650	4655	3437	6698	3202	4248	5340
Eaf2	-1.96692	0.14335	17.0785	0.000591281	0.00593672	16	17	45	70	42	80	77	45	159	232
Fbxl21	1.1286	-0.494879	17.0708	0.000592525	0.00594562	55	14	48	119	105	15	33	22	21	33
Prpf31	-0.490873	5.24627	17.0671	0.000593132	0.00594813	1337	704	2554	4114	2666	2053	3025	1509	2828	3033
Rdx	0.566881	7.91994	17.0529	0.000595425	0.00596752	13745	8424	32264	45572	23451	11743	20560	11944	8923	11271
Tlr7	-1.23858	4.63117	17.0404	0.000597469	0.00598066	407	259	764	1792	713	968	1419	620	2521	1318
Lrcol1	-1.85364	-1.22731	17.0398	0.000597565	0.00598066	4	4	21	27	17	23	50	25	40	63
Rpgr	0.409934	3.2209	17.0383	0.000597814	0.00598066	567	309	1032	1269	906	429	651	437	419	567
Bhlhe41	-1.84164	5.76341	17.03	0.000599165	0.00599057	652	394	1277	1733	992	1483	1939	906	7425	2307
Rev3l	0.798804	5.06174	17.0233	0.000600276	0.00599421	2366	1552	4804	4798	2508	1283	2263	1463	1071	1785
Tasor	0.684331	5.43655	17.0184	0.000601071	0.00599421	2902	1875	5896	6057	3119	1639	3162	1732	1737	2289
Rnf181	-0.376246	7.31639	17.0144	0.000601738	0.00599421	5870	3339	12834	18916	11562	7975	14822	6727	10774	13345
Dennd4a	0.417967	5.33365	17.0132	0.000601927	0.00599421	2263	1348	4775	7004	3339	1716	3238	1776	1765	2621
Lrriq1	1.09687	2.34643	17.0086	0.000602683	0.00599421	466	219	681	582	486	158	268	183	124	286
Klf7	0.948467	6.32947	17.0082	0.000602748	0.00599421	6372	4261	15178	13844	6501	3005	6210	3882	2176	4993
Map4k2	0.663478	6.04691	17.006	0.000603115	0.00599421	5028	2597	9000	10615	6205	2627	4524	2591	2498	5524
Ccl3	-2.91886	3.59725	17.0037	0.000603505	0.00599421	64	38	91	184	80	231	165	91	1668	484
G3bp1	-0.225102	6.94976	17.0023	0.000603727	0.00599421	5074	3095	11650	16859	8924	6907	11411	6259	7777	8980
Afp	-1.37968	0.302401	17.0021	0.000603753	0.00599421	25	7	54	125	73	79	125	50	147	117
Tnfaip8l1	-0.64332	2.3426	17.0018	0.000603812	0.00599421	172	105	338	559	292	257	497	179	427	479
Klhl4	1.49028	0.53411	17.0015	0.000603852	0.00599421	153	60	219	330	218	52	101	66	24	36
Serpina11	-5.01012	-1.71203	16.9992	0.000604241	0.00599449	4	0	0	1	1	21	36	5	47	92
Nfrkb	0.381126	4.36288	16.991	0.000605598	0.00600437	1159	668	2316	2825	1693	899	1386	786	948	1416
Rgs6	0.810254	3.4327	16.9885	0.000606007	0.00600484	709	412	1737	2328	1205	484	847	609	279	561
Nrros	-1.20334	5.75513	16.9703	0.000609049	0.00602696	1365	499	1822	5877	2872	2444	4826	1809	6600	5050
Sytl5	1.30854	1.29552	16.9687	0.000609313	0.00602696	191	99	394	394	265	67	150	104	61	57
Pgrmc1	0.562063	7.6562	16.9685	0.000609342	0.00602696	11315	6472	25477	37681	24194	9434	19417	9223	6665	11296
Pigo	-0.314639	3.81369	16.9664	0.000609687	0.00602696	605	365	1194	1459	844	768	1217	623	868	1112
Alox15	-2.3494	3.47883	16.9549	0.000611621	0.0060378	182	146	288	970	290	1081	1945	485	1046	3048
Rrp12	-0.427526	3.80912	16.9547	0.00061165	0.0060378	530	350	1252	1443	794	798	1322	767	872	962
Epdr1	0.665328	3.75614	16.9534	0.000611873	0.0060378	797	427	1460	2711	1591	639	1057	576	374	772
Cs	-0.368697	7.53146	16.9491	0.00061259	0.00604129	6975	5058	16096	22957	11535	12586	16983	8584	12060	13887
Elf1	0.371465	6.54197	16.9331	0.000615289	0.00606431	5132	2996	11538	15212	9107	4470	7818	4590	4298	5525
Zfp764	0.487593	3.35358	16.9308	0.000615677	0.00606454	601	312	1228	2001	1047	496	895	472	386	608
Cyba	-1.56882	7.77122	16.9204	0.000617432	0.00607481	3414	1639	6133	15455	8812	8103	14098	5622	32013	15509
Igkv12-41	-6.26535	4.04498	16.9199	0.000617516	0.00607481	21	8	30	69	89	750	215	4243	1538	5256
Emc6	-0.471708	6.11552	16.9181	0.000617814	0.00607481	2350	1246	5630	8593	5064	3859	6465	3070	5307	5220
Flad1	-0.485476	3.94614	16.9028	0.000620416	0.00609573	558	355	1062	1583	1000	1004	1225	577	1092	1242
Kcnf1	1.72724	-0.087795	16.9013	0.000620675	0.00609573	90	36	214	304	164	26	63	54	9	25
Cyp2d22	0.827471	4.74419	16.898	0.00062123	0.0060962	1928	1086	3718	4722	3698	1102	2135	1174	606	2097
Gls	0.361602	6.08201	16.8967	0.000621456	0.0060962	3721	2228	9253	10350	5917	2889	5758	3003	3923	3899
Tars	-0.334281	5.79053	16.883	0.000623807	0.00611256	2226	1426	5429	7370	3559	3181	5117	2933	4027	4289
H2-DMb2	-1.1527	4.64826	16.8815	0.000624058	0.00611256	872	238	819	2099	1993	1463	3382	1007	1630	3571
Mier1	0.636751	6.22037	16.8795	0.000624395	0.00611256	4484	2706	10852	15123	7588	3159	6865	4000	2933	3272
Spi1	-1.33528	6.40637	16.8762	0.000624965	0.00611256	1498	729	2347	8843	3040	3289	5905	2553	10632	6085
Gm41458	-1.66452	-1.69658	16.875	0.000625183	0.00611256	11	3	9	16	10	27	27	20	35	17
Fcgr3	-1.69419	6.96381	16.8741	0.000625328	0.00611256	1625	848	3814	11443	3126	4681	6854	3411	21118	7498
Ptpn4	1.12506	4.56519	16.8702	0.000626003	0.00611527	1912	1110	3939	3541	2476	843	1689	1102	561	815
Tyms	-0.706349	3.29255	16.8668	0.000626594	0.00611527	308	186	646	1108	592	533	856	437	905	822
Zdhhc12	-0.575527	3.81919	16.8646	0.000626964	0.00611527	467	270	1124	1408	893	675	1223	545	1175	1282
Il9r	-1.46278	0.722781	16.864	0.000627076	0.00611527	49	15	44	106	62	85	187	49	70	266
Bnc2	0.889767	2.42282	16.8612	0.000627556	0.00611637	316	250	983	898	471	189	396	253	135	311
Pcmtd2	0.553048	5.34381	16.8558	0.000628485	0.00612092	2640	1488	5330	6380	3370	1733	3479	1813	1531	2222
Tlcd5	0.899026	1.14547	16.8542	0.000628758	0.00612092	165	89	293	384	275	117	151	94	41	124
Unc5c	1.17042	2.70625	16.849	0.000629664	0.0061218	493	314	1426	1268	648	209	337	345	145	407
Sntg2	0.880152	0.152049	16.8453	0.000630299	0.0061218	93	39	133	241	147	48	66	60	36	63
Mlkl	-0.515936	3.32787	16.844	0.000630518	0.0061218	342	193	787	1022	601	479	743	420	804	831
Afap1l1	0.660901	7.70013	16.8432	0.000630659	0.0061218	13481	7537	33314	40931	19300	10052	15898	10946	6256	12599
Ccn6	1.08179	1.30394	16.8431	0.000630689	0.0061218	181	85	367	484	338	90	174	130	36	104
Lilrb4a	-2.51608	6.66186	16.8216	0.000634415	0.0061518	869	574	1274	3324	1094	2200	2567	1286	19465	4555
Prkci	0.673068	6.94581	16.8211	0.000634519	0.0061518	7544	4696	17183	21312	12119	6002	10329	5674	3791	5754
Aurkb	-1.18319	2.31627	16.8163	0.000635357	0.00615516	112	62	227	391	193	309	345	145	521	368
Gnl1	-0.31409	6.03148	16.8148	0.000635605	0.00615516	2697	1325	6015	7713	4867	3298	6100	2945	4235	5500
Hspbp1	-0.460805	4.9767	16.7946	0.000639149	0.00618587	1124	629	2565	4207	2257	1822	2838	1474	2445	2607
Phf5a	-0.392381	4.84143	16.7895	0.000640056	0.00619105	1132	560	2609	3916	2142	1685	2835	1354	2118	2300
Dap	-0.642718	6.80498	16.7862	0.000640633	0.00619303	3471	1948	7583	12712	7200	5291	9367	4978	10168	9094
Mindy1	-0.253313	6.34068	16.7669	0.000644059	0.00622254	2968	1688	7053	9762	5772	4258	7002	3473	4818	5541
Pou2af1	-1.50389	3.9266	16.7634	0.000644676	0.00622489	573	150	460	1391	1045	878	1806	638	2277	2610
Ttbk2	0.931986	4.90148	16.7556	0.000646064	0.00623152	2083	1450	5183	5181	2458	1165	2258	1498	871	1211
Gm52290	0.566231	2.16448	16.7553	0.000646112	0.00623152	314	129	493	813	434	221	352	191	149	249
Rnaseh2a	-0.65586	3.97697	16.747	0.000647593	0.00624121	529	288	1011	1704	1108	965	1354	631	1284	1459
Neto2	0.821904	1.61264	16.7455	0.000647867	0.00624121	189	157	414	505	335	149	223	139	118	120
Klf12	1.30796	3.78007	16.7388	0.000649067	0.0062489	1187	804	3189	2860	1251	556	844	812	263	477
Nop16	-0.694649	4.28012	16.7368	0.000649417	0.0062489	579	358	1587	2375	1202	1226	1692	869	1848	1680
Prune2	-1.44162	3.65935	16.732	0.000650288	0.00625366	202	207	417	601	306	547	641	355	1718	633
Orm2	-4.01494	2.63096	16.7255	0.000651444	0.00625746	16	33	32	15	10	62	69	45	1386	191
Gins1	-1.34194	1.27163	16.7243	0.00065166	0.00625746	49	27	76	155	93	89	165	55	313	174
Tmem44	0.72207	4.82118	16.7219	0.000652102	0.00625746	1976	1159	3962	4511	3328	1258	2197	1210	712	2239
Cstdc2	1.00323	3.71956	16.7214	0.000652187	0.00625746	964	493	2142	3149	1803	652	984	705	236	639
Tmeff2	1.03066	3.01989	16.7177	0.000652851	0.00625761	632	332	1693	1845	1142	389	632	491	156	430
Fbxo9	0.331842	5.40465	16.7172	0.000652955	0.00625761	2294	1265	4482	6826	3487	2343	2791	1709	1872	2602
Scrn3	0.36558	4.69407	16.6974	0.000656532	0.00628721	1370	846	3057	4426	2474	1261	2357	1211	1150	1466
Cystm1	-0.407616	6.84974	16.6959	0.0006568	0.00628721	4091	2258	10575	14311	8229	6471	11785	5401	7640	8764
Vnn1	-1.77153	6.44237	16.6883	0.000658174	0.00629674	853	662	2088	2613	1515	2013	4567	1364	9111	4277
Yipf1	-0.473951	5.34583	16.6817	0.000659389	0.00630474	1425	774	2975	5229	3212	2404	3922	1939	2837	3294
Tecpr1	0.36412	6.5641	16.6739	0.000660807	0.00631467	5802	3060	11432	13792	7844	4064	7108	4124	4513	6694
Sfrp1	-0.502486	5.19825	16.6708	0.000661373	0.00631646	1241	838	3100	3728	2060	1914	2731	2095	2778	2515
Igkv2-137	-4.65286	2.67956	16.6571	0.000663882	0.00633246	28	1	11	65	49	784	135	46	489	1506
Prex2	1.35393	7.2642	16.655	0.00066427	0.00633246	11504	8249	28945	34297	14513	5229	9702	8129	2321	4468
Orm1	-3.53544	4.46226	16.6544	0.00066437	0.00633246	72	99	121	289	105	242	445	97	4975	670
Gm34726	1.27314	-0.321492	16.6533	0.000664572	0.00633246	65	38	103	108	62	19	50	19	14	41
AW549877	0.566713	5.5559	16.6492	0.000665327	0.00633604	2844	1957	6452	7266	3607	2018	3778	2235	1921	2332
Gtdc1	0.357492	3.23121	16.647	0.000665741	0.00633635	520	302	992	1602	893	446	699	450	456	575
Il17a	-5.0156	-1.46245	16.6328	0.000668369	0.00634983	1	0	0	2	0	2	8	2	64	16
Nit1	-0.295577	5.27295	16.6324	0.000668443	0.00634983	1605	863	3577	4917	2678	2207	3446	1669	2545	3189
Ralgps1	0.607517	2.86586	16.6321	0.000668483	0.00634983	461	304	964	984	515	280	517	284	282	448
Gm30605	-2.24873	-0.399619	16.631	0.000668685	0.00634983	9	1	22	49	12	19	45	23	140	66
Adal	0.333673	3.27434	16.6259	0.000669641	0.00635327	490	340	1243	1620	802	498	768	458	487	570
Rap1a	0.292633	6.77651	16.6232	0.000670134	0.00635327	5911	3466	14657	20225	9625	5208	10207	5634	5932	6795
Myo7a	-0.923876	5.4651	16.6229	0.000670193	0.00635327	1193	744	2560	3110	1388	1639	2987	1391	4431	3398
Rtn4ip1	-0.396462	3.36347	16.6141	0.000671837	0.00636524	400	215	915	1208	657	560	978	452	689	825
Ddx39a	-0.786216	4.57527	16.6018	0.000674116	0.00637975	749	425	1559	2350	1508	1554	1887	938	2304	2097
Sun1	0.490889	6.45149	16.5982	0.00067479	0.00637975	5011	3080	11815	15000	8322	4558	7330	4358	3063	4880
Glrx	-0.817508	5.25092	16.5979	0.000674858	0.00637975	1085	930	2228	3939	2092	3849	3106	1882	2652	2623
Mbtd1	0.413649	4.24947	16.5976	0.000674903	0.00637975	1191	594	2078	2722	1725	809	1351	792	954	1163
Tacr1	-1.04015	2.6205	16.5852	0.000677231	0.00639305	193	125	450	496	240	422	979	402	225	593
Dnajc30	-0.315701	4.29121	16.5835	0.000677547	0.00639305	756	431	1569	2445	1543	1103	1914	929	1154	1486
Pcp4l1	0.605637	6.33436	16.5831	0.00067762	0.00639305	4889	2351	9772	13707	10827	3594	5905	3932	2518	5350
Cep85l	1.07154	5.0637	16.5791	0.000678377	0.00639305	2500	1919	6843	6948	2973	1390	2878	1730	751	1527
Fam174c	-0.618486	2.74666	16.5756	0.000679045	0.00639305	232	131	493	884	425	410	640	309	581	570
D430019H16Rik	0.596174	3.10782	16.5745	0.000679245	0.00639305	464	270	1060	1406	780	413	498	366	290	451
Pik3r3	0.624717	4.62603	16.5744	0.000679262	0.00639305	1485	807	2998	3852	3131	1157	2029	1150	769	1283
Fyco1	0.783491	6.1109	16.5738	0.000679384	0.00639305	4560	3015	9237	10400	5688	2906	4679	2842	1929	3723
Mllt10	0.360652	5.18075	16.57	0.000680102	0.00639553	2001	1150	4418	4960	2763	1659	2638	1419	1626	2314
Rlf	0.303618	4.85482	16.5671	0.000680645	0.00639553	1564	978	3542	4623	2255	1324	2378	1344	1537	1750
Tomm6	-0.709989	6.60616	16.562	0.000681613	0.00639553	2888	1578	6833	11044	6542	5365	8999	4153	9033	7908
Stox2	0.785805	4.08776	16.5597	0.000682044	0.00639553	1122	750	2702	2736	1428	607	1230	840	534	955
Magix	0.661436	2.79815	16.5587	0.000682232	0.00639553	446	220	821	1074	869	294	548	295	211	418
Arl5b	0.850207	5.07745	16.5576	0.000682427	0.00639553	2191	1486	5719	6512	3789	1484	2913	1897	985	1339
Gmps	-0.288529	5.47462	16.5576	0.000682439	0.00639553	1787	1112	4241	5935	3315	2413	4588	2431	2959	3223
Igkv5-43	-4.59962	4.60451	16.5561	0.000682722	0.00639553	50	12	40	185	578	3424	924	300	9450	605
Klhdc4	-1.1979	6.12713	16.5536	0.000683188	0.00639629	1579	917	3190	4842	2506	2656	4197	2148	9374	4597
Rif1	0.693009	4.93274	16.5475	0.000684348	0.00640354	2074	1273	4076	4550	2677	1230	2356	1478	1069	1425
Igkv12-98	-5.3203	1.05052	16.5407	0.000685639	0.00641202	21	1	4	17	10	13	62	28	833	1006
Tbcb	-0.670254	5.91068	16.5309	0.00068751	0.00642253	1749	1023	4718	7831	3937	3438	5622	2871	5347	5147
Mt1	-1.07132	6.08574	16.5282	0.000688024	0.00642253	1816	1038	4193	7516	3980	4319	6837	2373	9881	5438
Gmeb2	0.249416	4.37989	16.5276	0.000688138	0.00642253	1050	569	2282	3362	1853	1002	1771	899	1038	1240
Rftn2	0.736951	4.18337	16.5267	0.000688307	0.00642253	1190	667	2753	4626	2181	919	1461	1055	582	1045
Ddx54	-0.249407	6.20974	16.5144	0.000690662	0.00643797	3040	1767	6571	9769	4827	4120	6552	3318	4732	5327
Arf6	-0.32107	7.9223	16.5141	0.000690736	0.00643797	9573	5555	22769	31625	16314	14385	21946	12104	17245	16218
Zfp704	1.00788	6.23676	16.5114	0.000691255	0.0064392	5565	3380	12687	11883	6244	2431	5274	3545	1885	3281
Avl9	0.62614	5.51489	16.5075	0.000692002	0.00644255	2769	1648	6828	8240	4202	1938	3948	2292	1892	1932
Mettl1	-0.755396	3.44516	16.5	0.000693438	0.00645231	316	233	679	1116	580	652	823	485	1020	856
Armcx5	0.678527	1.93023	16.4979	0.000693837	0.00645241	264	124	398	492	462	162	263	146	132	211
Ltc4s	-1.42255	3.907	16.4937	0.000694659	0.0064533	319	149	623	1180	666	604	1173	416	2304	1373
Mad2l2	-0.480724	3.62597	16.4914	0.000695092	0.0064533	432	230	866	1463	838	598	1110	546	865	1017
Incenp	-0.76791	4.09541	16.4914	0.000695096	0.0064533	475	332	970	1432	922	1003	1380	545	1498	1249
2310022A10Rik	-0.605174	4.43748	16.4836	0.000696608	0.0064569	753	441	1528	2427	1212	1219	1679	860	2060	1651
Pkm	-0.389623	8.77186	16.483	0.000696725	0.0064569	15414	9963	36134	61643	29510	28839	39302	20003	30112	32555
Chd1	0.455886	5.70466	16.4815	0.000697024	0.0064569	3154	1918	7502	7641	4403	2124	4349	2561	2449	3147
Tmem213	-2.82135	1.69866	16.4808	0.000697147	0.0064569	39	26	67	142	54	332	538	295	187	490
Tubb5	-0.44588	8.69004	16.4794	0.000697424	0.0064569	13272	8682	36837	55879	24572	21257	35744	20760	30677	32640
Sbk3	1.31162	2.79911	16.4767	0.000697952	0.00645819	605	319	1013	1679	772	232	432	343	89	299
Vsig1	-2.24403	0.411711	16.468	0.000699636	0.00646892	24	15	45	54	53	154	268	146	69	118
Dym	-0.272676	5.43666	16.4665	0.000699934	0.00646892	1649	1018	3637	5717	2907	2315	3960	2058	2670	2978
Gm34752	1.42254	-0.264848	16.4639	0.000700435	0.00646892	64	35	136	262	110	38	40	42	9	32
2310015A10Rik	0.503392	3.04651	16.4627	0.000700666	0.00646892	592	239	955	1252	912	358	604	335	394	570
Mtrr	0.300317	3.5688	16.4568	0.00070182	0.00647316	592	359	1308	1994	949	596	871	481	631	672
Efcc1	0.87531	3.28476	16.456	0.000701975	0.00647316	674	370	1455	1880	859	403	613	465	189	568
Cldn22	-1.92978	0.638156	16.4542	0.000702335	0.00647316	38	21	49	81	52	151	252	141	69	170
Tapbpl	-0.289392	5.55326	16.4504	0.000703084	0.00647316	1729	949	3937	6057	3281	2211	3967	2206	2933	3556
Bcl3	-0.872772	5.53805	16.4492	0.000703316	0.00647316	1329	717	4130	6983	2139	2126	4861	2393	5617	4720
Abracl	-0.646555	5.18741	16.4484	0.00070346	0.00647316	1216	656	2699	4168	2468	1982	3359	1736	3522	2692
Bach2os	-2.51132	-1.44199	16.4416	0.000704808	0.00648197	1	3	16	5	4	11	25	4	64	31
Vps35l	-0.314416	5.92215	16.4362	0.00070587	0.00648816	2343	1320	4901	7383	4181	3115	5254	2623	4215	4323
Lsm2	-0.525407	3.93988	16.4164	0.000709763	0.00652034	542	319	1296	1879	1078	902	1399	696	1329	1312
Capn1	-0.418775	6.75655	16.4066	0.000711716	0.00653467	4034	2475	7635	13883	7064	7603	8797	4622	7367	7696
Bbs9	0.296535	4.2172	16.4042	0.000712185	0.00653537	998	557	2070	2658	1689	841	1371	821	895	1251
Alg1	-0.348463	5.0789	16.3811	0.000716789	0.00657115	1314	720	2927	4142	2454	1743	3086	1487	2383	2789
Gm34140	1.4951	-1.16531	16.3807	0.000716874	0.00657115	45	11	56	48	88	10	9	14	9	31
Plau	-1.01222	4.18246	16.3761	0.000717794	0.00657595	403	197	764	1086	911	779	1143	621	1706	988
Coq7	-0.651231	4.3626	16.3716	0.000718691	0.00658055	639	340	1371	2153	1394	1051	1749	866	1723	1714
Tmem26	-1.59386	2.14861	16.3483	0.000723371	0.00661817	120	39	177	253	190	235	403	227	575	407
Sike1	0.238563	5.22788	16.3472	0.000723595	0.00661817	1914	1188	4375	5710	3156	1939	3019	1603	1982	2419
Lmntd1	1.0419	0.8881	16.3405	0.000724966	0.00662617	153	74	287	313	234	76	128	80	32	110
Tprn	-0.386406	3.65426	16.339	0.000725266	0.00662617	463	302	1183	1448	859	831	1105	627	788	987
Rspo3	0.785742	0.637407	16.3322	0.000726635	0.00663446	87	71	207	259	196	67	130	75	50	68
Hmgxb4	0.315575	4.40396	16.3306	0.000726971	0.00663446	1114	671	2278	3037	1690	940	1662	812	993	1338
Shkbp1	-0.395898	4.72931	16.3248	0.000728152	0.00663591	966	506	1801	3308	1850	1338	2270	1074	1691	2223
Cep135	0.540273	3.36391	16.3245	0.000728208	0.00663591	657	378	1365	1339	726	410	750	392	415	627
Cep112	0.604441	1.62409	16.3239	0.000728327	0.00663591	188	121	442	456	348	140	214	145	135	194
Zfp738	0.477762	3.09987	16.317	0.000729744	0.00664518	503	309	935	1190	721	363	668	360	371	422
Gm30928	0.734631	2.61113	16.3122	0.000730714	0.00665037	441	213	797	824	680	236	464	247	172	387
N4bp2l2	0.202504	5.70582	16.306	0.000731973	0.00665819	2777	1603	5764	7940	4629	2425	4468	2446	3012	3334
Cdk13	0.462579	5.94284	16.3024	0.000732715	0.00665981	3646	2240	7693	8903	4856	2490	4664	2796	2774	3536
Pdgfd	0.939943	4.26819	16.3013	0.000732951	0.00665981	1244	798	3357	4935	2332	888	1616	1130	429	863
Tlr8	-1.16712	4.6942	16.2984	0.000733547	0.0066613	555	354	1054	2883	789	1065	1998	997	3433	1495
Gm45916	0.808258	0.389629	16.2966	0.000733916	0.0066613	87	50	170	212	144	46	85	52	43	85
Gm10145	-0.810555	-0.770383	16.2931	0.000734618	0.00666404	15	6	39	64	31	31	55	32	37	42
Zmat1	0.531469	2.6599	16.2798	0.000737372	0.00668538	419	207	914	1115	592	262	572	296	275	383
Klf3	0.808722	7.31115	16.2736	0.000738641	0.00668995	10254	7314	29730	35162	12414	6983	12411	8980	5269	7914
Mx2	-1.15489	1.21668	16.2734	0.000738681	0.00668995	71	49	195	205	105	148	237	135	163	458
Angptl2	0.898583	5.44711	16.2664	0.000740146	0.00669957	2553	1486	6188	8402	4575	1673	2832	1962	761	2370
C1qtnf7	0.872159	4.61044	16.2635	0.000740741	0.00670131	1419	742	2946	5267	3132	1080	1561	1256	461	1077
Igkv1-122	-4.82218	-0.340057	16.26	0.000741473	0.00670428	5	0	4	20	3	5	131	1	125	471
Cnppd1	-0.312472	6.2157	16.2548	0.00074255	0.00671038	2881	1577	6926	9925	4899	3743	6806	3324	5303	5716
Ighv1-80	-5.45437	3.53996	16.2519	0.000743152	0.00671217	24	5	34	236	41	204	273	782	6397	799
Galns	-0.856473	4.44029	16.2458	0.000744422	0.00671999	588	298	1260	1861	1083	843	1477	797	2207	1701
Bcl2a1a	-1.57085	4.00282	16.2435	0.000744894	0.0067206	239	116	532	814	472	564	830	320	2008	1086
Retreg2	-0.305993	6.66531	16.2405	0.000745526	0.00672267	3800	2250	8664	14246	6998	5123	9547	4736	7097	7422
Cables2	-0.30248	4.69013	16.2386	0.000745936	0.00672271	1018	582	2250	2871	1600	1328	2176	1070	1389	2273
Scp2	-0.317223	7.87586	16.2331	0.000747083	0.00672941	8613	5075	19825	30543	15796	12159	22267	11143	14828	16113
Paox	-0.618416	2.87559	16.2293	0.000747882	0.00673296	215	156	501	717	482	515	592	274	553	569
Fgd2	-0.681935	4.00049	16.2221	0.000749385	0.00674285	654	268	922	1708	1032	853	1364	644	1239	1776
Atp5pb	-0.662326	7.86076	16.216	0.000750675	0.0067508	6933	4206	15763	27444	15710	13592	21088	9943	20620	18374
Rbl2	0.316026	6.12506	16.21	0.000751924	0.00675521	3642	2063	7392	11181	6175	3354	5786	3096	3138	3828
Gdf15	-3.2037	4.06337	16.2098	0.000751978	0.00675521	96	56	332	416	156	257	341	135	5062	854
Ngfr	-1.20071	0.727389	16.2039	0.000753214	0.00676267	53	36	60	173	81	181	269	89	84	149
Clec1a	1.14117	5.73299	16.2013	0.000753772	0.00676403	4027	2042	6910	9710	6933	2576	3555	2026	793	1856
Mecr	-0.542923	3.56218	16.1959	0.000754909	0.00676999	408	281	849	1503	701	721	1020	537	949	1002
Zfp874b	0.359404	3.4726	16.1943	0.000755251	0.00676999	572	348	1255	2072	1100	565	973	492	531	653
B430306N03Rik	-2.1904	3.32616	16.1906	0.000756029	0.00677141	72	31	125	773	110	199	614	189	1489	593
Pcx	-0.511582	6.91604	16.1897	0.000756223	0.00677141	4476	2550	7307	13693	6831	6914	10296	5185	9123	7570
Gm36897	-1.31844	-0.408055	16.1861	0.000756981	0.00677456	20	17	13	62	21	48	60	29	82	62
Spcs2	-0.634554	7.60142	16.1818	0.000757908	0.00677595	6017	3866	15668	24158	12384	10247	17569	9694	18539	16202
Igkv4-57	-4.1697	2.38274	16.1805	0.000758183	0.00677595	20	5	49	65	155	555	958	548	1451	384
Olfr111	-3.23623	-1.26877	16.1797	0.000758359	0.00677595	3	1	2	3	0	5	12	1	41	17
Csad	0.443382	4.74347	16.1766	0.000759011	0.00677814	1580	773	3253	4485	2693	1217	2145	1189	957	1903
Igkv8-34	-6.9248	-0.563456	16.1727	0.000759837	0.00678187	0	0	0	2	4	344	14	0	194	11
Dpp7	-1.41214	5.23954	16.1684	0.000760759	0.00678646	737	391	1525	2434	1339	1365	2164	939	5707	2685
Gm364	-5.19524	-1.65822	16.1634	0.000761833	0.0067924	0	1	0	0	1	8	2	0	62	8
Gm41263	0.943913	-0.644324	16.16	0.00076257	0.00679533	46	22	99	127	80	28	45	21	15	46
Ttpa	0.818626	1.69387	16.158	0.00076298	0.00679534	192	134	496	546	296	153	234	126	113	128
Sod2	-0.50757	7.20187	16.1525	0.000764178	0.00680237	4643	3001	10828	16066	8544	7286	12591	5845	12230	9551
Ssr4	-0.900742	6.26098	16.1499	0.000764721	0.00680356	2248	1224	4050	7914	4805	4711	5975	3154	7596	7302
Rab29	-0.573961	4.0415	16.1463	0.0007655	0.00680685	541	290	1217	1940	1200	907	1600	680	1381	1335
Fancg	-0.638934	3.12116	16.1434	0.000766117	0.00680871	329	197	722	953	486	513	820	360	651	1040
Cspg4b	1.25262	3.24373	16.1406	0.00076673	0.00681052	926	445	1281	1280	1233	363	607	356	133	477
Gbp5	-0.620353	4.19035	16.1331	0.000768338	0.00682115	646	267	1023	1985	1080	739	1863	976	1075	1315
Slc10a5	1.2562	1.8635	16.1133	0.000772634	0.00685563	302	149	503	604	319	133	197	110	55	166
Smim22	-0.730969	3.2895	16.1078	0.000773833	0.00686028	268	136	635	1007	718	538	952	381	652	995
4833422C13Rik	1.05534	-0.0291475	16.1071	0.000773983	0.00686028	73	33	168	186	103	40	57	45	14	53
Ptcd2	-0.416635	4.31457	16.0918	0.000777336	0.00688633	732	460	1546	2537	1416	1173	1825	888	1534	1521
Arap3	0.602155	7.5493	16.087	0.000778379	0.00689	11359	7268	26717	34112	15523	8050	14737	8899	5667	12728
Rnf125	0.709279	5.10673	16.0861	0.000778577	0.00689	2104	1497	5486	7570	3096	1338	3081	1823	1298	1920
Bmi1	0.55497	5.64713	16.0748	0.000781063	0.00690832	2991	1738	7260	8601	4605	2091	4353	2644	2112	2232
Comt	-0.474309	6.8283	16.0689	0.00078236	0.00691611	3835	2163	8702	14923	7328	6213	9748	4673	8988	8914
Abca8b	0.927611	4.20583	16.0606	0.000784191	0.00692861	1127	774	3066	4136	1800	800	1274	994	380	886
Tasor2	0.727816	4.77614	16.0568	0.000785021	0.00693227	1800	1347	3681	3949	2078	1104	1849	1193	1141	1338
Tdrd3	0.325041	5.00621	16.0495	0.000786641	0.00694038	1712	1071	4100	5246	2882	1690	2801	1514	1419	2037
Prelid1	-0.55716	7.03835	16.0463	0.000787358	0.00694038	4032	2389	9853	16542	8693	8400	10872	5567	10372	9954
Thap2	0.420388	4.31648	16.0452	0.000787609	0.00694038	1258	734	2834	3125	1608	869	1656	934	1101	1217
Ighv1-63	-6.90607	1.15243	16.0431	0.000788059	0.00694038	3	1	2	9	5	2	33	4	1211	655
Hypk	-0.587282	5.67413	16.043	0.000788099	0.00694038	1650	902	4118	6000	3866	3131	4712	2275	4290	4321
Agpat1	-0.426631	6.30821	16.0414	0.000788443	0.00694038	2878	1688	7204	9237	4385	3687	6614	3648	6048	6388
Fbxo30	0.552723	4.69408	16.0367	0.000789488	0.00694591	1592	1044	3862	4719	2154	1123	2309	1363	1163	1286
Ank2	0.746159	2.01298	16.0322	0.000790492	0.00695106	266	185	614	632	313	168	237	223	130	209
Lhfpl2	-1.88458	5.74929	16.024	0.000792333	0.00696115	687	423	1241	1699	1015	1377	2069	1045	8105	2158
Zc3h12a	-1.22595	4.95974	16.0233	0.000792476	0.00696115	560	361	1139	1657	842	1108	1558	592	2987	2278
Zfp942	0.528655	3.14924	16.0181	0.000793653	0.00696518	525	327	1159	1332	804	405	692	446	364	402
Hyou1	-0.96181	8.31773	16.0165	0.000793995	0.00696518	7666	6866	27953	36343	11010	15901	31026	19234	35116	29296
Bcl2	0.667537	4.23545	16.0157	0.000794191	0.00696518	1198	658	3220	3232	1630	771	1467	970	544	1158
Rnf5	-0.48941	5.32875	16.0053	0.000796523	0.00697887	1395	757	3160	5044	2971	2130	3547	1739	3259	3550
Lipg	0.910809	5.47686	16.005	0.00079659	0.00697887	2828	1823	8074	11701	5168	2055	3860	2627	1039	2095
Il5	-2.47588	-1.87206	15.999	0.000797942	0.00698636	1	1	9	13	2	16	19	14	25	29
Ndufa3	-0.687726	5.80626	15.9971	0.000798367	0.00698636	1623	934	3956	7022	3888	3353	5407	2322	4696	5152
Cfap99	0.812159	1.53927	15.9937	0.000799129	0.00698636	227	94	373	377	256	114	197	104	74	152
Fcor	-1.75918	1.14467	15.9933	0.000799233	0.00698636	33	16	57	168	83	120	148	56	366	159
Nfasc	-1.9522	-0.787428	15.99	0.000799963	0.00698636	13	6	23	32	14	31	36	16	131	49
Tbc1d10b	-0.371145	5.88073	15.9886	0.000800286	0.00698636	2223	1298	5519	7549	3724	2944	5324	2642	4723	4554
Tubg1	-0.346966	4.43157	15.9882	0.000800385	0.00698636	788	475	1607	2627	1523	1198	1777	911	1417	1658
Ly6a	-0.600754	9.00659	15.9808	0.000802061	0.00699696	17009	8955	48242	85005	36255	32643	66100	29950	30821	56364
Gm9949	0.766028	1.34374	15.9789	0.000802481	0.00699696	162	97	298	429	270	142	167	89	66	133
E2f8	-0.831758	1.72811	15.9772	0.000802861	0.00699696	80	70	191	276	125	252	230	98	239	235
Ighv5-12	-5.72097	0.899193	15.9679	0.00080497	0.00700812	4	0	4	30	12	13	1557	19	580	30
Tep1	-0.64839	5.44811	15.9675	0.000805081	0.00700812	1509	934	3069	3833	1906	1940	3237	1696	3780	3770
Myd88	-0.620464	6.0812	15.9645	0.000805754	0.00700812	2211	1314	5269	9259	4388	3568	6621	3178	6820	5499
Ighv8-2	-6.82958	0.112928	15.9615	0.000806428	0.00700812	3	0	0	7	3	32	28	0	1025	16
Fut2	-2.02983	1.67555	15.9594	0.000806913	0.00700812	66	95	68	110	67	578	361	216	298	238
Gars	-0.407207	6.61503	15.959	0.000807002	0.00700812	3521	2120	8577	13505	6582	5990	8459	4946	7417	7103
Gm14295	0.38703	2.17171	15.9586	0.000807091	0.00700812	226	168	568	643	415	185	369	202	228	278
Nog	-1.29376	-0.66952	15.9566	0.000807561	0.00700855	14	9	46	51	38	61	83	34	27	101
Dao	-2.5249	-1.8951	15.951	0.000808846	0.00701604	2	1	4	5	6	9	16	2	27	35
Kcnd1	-1.04703	-0.238706	15.9425	0.000810788	0.0070261	25	8	52	83	41	29	64	39	73	120
Dpcd	-0.475897	4.64263	15.9393	0.000811522	0.0070261	880	430	2062	2756	1917	1261	2387	1097	1636	2324
Fgg	-2.02228	2.24447	15.9389	0.000811611	0.0070261	97	42	207	217	78	372	358	418	464	329
Cep83	0.364469	4.99478	15.9369	0.00081208	0.0070261	1683	1048	4156	4559	2534	1435	2178	1232	1681	2146
Ttl	0.581853	5.35266	15.9349	0.00081253	0.0070261	2225	1385	5924	7016	3853	1966	3251	1934	1270	2179
1600014C10Rik	-0.799798	5.23691	15.9349	0.000812539	0.0070261	1053	596	2514	4845	1711	1888	3439	1419	4100	2707
Pkd2	0.728664	6.71667	15.9216	0.000815587	0.00704879	6564	4249	16364	21189	9248	4546	8680	5538	3292	5043
Hk3	-2.11959	4.25449	15.9111	0.000818022	0.00706617	202	101	326	1578	284	581	928	358	3678	1309
Ints6	0.382127	4.62544	15.9071	0.000818948	0.0070664	1501	816	3344	3372	2658	1162	2009	1156	1409	1515
Dpy19l4	0.638477	5.29903	15.9058	0.000819245	0.0070664	2318	1478	5105	6312	3597	1606	3125	1930	1324	1743
Ptbp2	0.586513	3.04182	15.9055	0.000819324	0.0070664	513	297	1133	1165	736	328	543	310	388	531
Vps45	-0.450791	4.28385	15.8994	0.000820736	0.00707479	646	408	1466	2522	1346	1040	1893	822	1432	1536
Rpl36al	-0.822266	6.47225	15.8976	0.000821147	0.00707479	2520	1485	5617	10144	6506	5675	8402	4105	8359	8384
Fcho2	0.743455	6.46089	15.8907	0.000822758	0.00708051	5577	3731	12005	16502	7761	3793	7333	4370	3082	3177
Urah	-0.664032	2.95526	15.8896	0.000823008	0.00708051	243	149	503	979	611	568	808	337	568	734
Cox18	-0.401126	2.6068	15.8877	0.000823463	0.00708051	248	151	479	722	438	357	599	285	441	482
Csf1r	-0.481479	7.21945	15.8834	0.000824455	0.00708051	5024	3073	10662	17383	7939	6571	13275	6045	10760	11645
Mccc1os	1.01467	-1.17253	15.8829	0.00082458	0.00708051	43	20	69	72	41	17	37	11	19	22
Hsh2d	-0.969562	1.0308	15.8796	0.000825351	0.00708051	61	25	89	265	129	137	224	116	113	232
Tradd	-0.557297	3.95336	15.879	0.000825486	0.00708051	570	246	1120	1825	1074	871	1432	586	1211	1351
Map3k20	0.565935	5.93742	15.8785	0.000825603	0.00708051	3786	2667	9103	11089	5144	3600	4889	2837	2298	3559
Bbs2	0.45651	3.81819	15.8784	0.000825641	0.00708051	878	443	1691	2242	1335	672	1069	611	522	977
Derl1	-0.470398	7.21818	15.8719	0.000827151	0.00708981	5125	3191	12610	19656	9849	7777	14093	7296	12773	10917
Carf	0.496709	2.20433	15.868	0.000828071	0.00709404	275	149	527	563	395	179	283	165	212	285
Slc12a6	0.552672	6.18828	15.8639	0.000829037	0.00709687	4312	2607	9239	11123	5904	2933	5851	3091	2588	4103
Snx13	0.653684	6.65926	15.8624	0.000829398	0.00709687	5806	3878	14353	18401	8979	4548	8610	4890	3403	4319
Fktn	0.60963	4.79654	15.8612	0.000829681	0.00709687	1611	1110	4163	4506	2248	1216	2454	1189	952	1510
Gem	0.478881	4.26682	15.8572	0.000830623	0.00709834	1225	595	2934	3994	2432	984	1578	1081	1134	1199
Gapt	-1.51845	1.94111	15.856	0.000830899	0.00709834	99	40	115	481	191	210	512	206	365	670
Epb41l2	0.566111	7.77669	15.855	0.000831133	0.00709834	12088	7504	29082	42759	20609	10105	18929	11014	6696	11654
Eif5a	-0.635064	8.68857	15.8515	0.000831959	0.00710174	12597	7365	28683	48282	27092	26846	32780	18048	35073	30383
Ntf5	-0.405102	3.13592	15.8377	0.000835213	0.0071247	295	182	746	1099	543	423	752	383	631	711
Set	-0.276863	7.32935	15.8365	0.000835504	0.0071247	6412	3878	16259	21194	11594	8946	15289	7961	10891	12588
Ccdc117	0.500696	5.80033	15.8224	0.000838856	0.00714962	3516	1843	9227	12725	6425	2368	5269	2810	3433	4133
Sav1	0.272439	6.92248	15.81	0.000841826	0.00717126	5741	3527	13910	19819	10256	5787	10034	5534	5794	6790
Ptpn13	0.79052	6.38245	15.7984	0.000844597	0.00719118	5322	3609	11067	13330	6790	4158	5597	3256	2287	3798
Vezf1	0.629262	6.42093	15.7941	0.000845622	0.00719603	5328	3212	12937	15597	7215	3758	6983	4400	2832	4552
Cct8	-0.439246	7.28121	15.7916	0.00084624	0.00719603	5605	3551	14983	22302	10286	9202	15136	7785	12651	13082
Galk2	-0.490673	5.25462	15.7906	0.000846465	0.00719603	1355	709	2874	4103	2632	1952	3094	1548	3124	3002
Cd3e	-1.02061	2.69173	15.7845	0.000847949	0.00720496	254	77	263	702	500	354	687	332	634	838
Esm1	1.62161	3.86448	15.7691	0.00085166	0.00723281	1289	633	2240	3178	3996	521	1230	636	141	493
Eogt	0.559906	5.91064	15.7608	0.000853682	0.00724628	3326	2181	9300	9934	4865	2467	4915	2863	2183	3493
Panct2	-1.06106	3.40426	15.7557	0.000854927	0.00725191	349	137	680	756	393	454	748	430	1142	1038
Serp1	-0.416496	8.18041	15.7538	0.000855382	0.00725191	9811	6635	26388	40250	19867	15693	28986	15535	22762	20531
Ap1s1	-0.69058	5.85085	15.7517	0.000855892	0.00725191	1744	913	3962	6010	3757	3193	4774	2121	5032	5020
Gpaa1	-0.426189	5.23367	15.7509	0.000856089	0.00725191	1371	857	3130	4101	2312	1867	2975	1524	2783	3448
Ighv1-12	-6.1303	2.04772	15.7469	0.000857054	0.00725401	5	3	22	30	18	21	36	9	1469	2688
Gm34425	-2.90628	-1.6055	15.7463	0.000857209	0.00725401	4	1	3	7	11	10	14	6	91	38
Map2k1	-0.302175	6.39096	15.7438	0.000857825	0.00725554	3218	1856	7311	11560	5544	4841	7233	4045	5714	5604
Banf1	-0.587857	5.92672	15.7384	0.000859141	0.00726297	1906	1077	4782	7665	4673	3782	5979	2765	4820	5296
Vps37c	-0.316708	5.25282	15.7357	0.00085981	0.00726493	1496	981	3694	5010	2618	2240	3292	1779	2745	3330
Tnfsf13b	-0.779593	4.52256	15.7313	0.000860872	0.00726828	702	408	1758	2530	1481	1342	2012	1496	1707	2301
Cbx7	0.567413	5.64915	15.7305	0.000861079	0.00726828	3368	1684	5949	7486	5680	2229	3871	1863	1724	3947
Mprip	0.495355	8.86832	15.7245	0.000862558	0.00727644	27662	17233	66663	83730	42415	23785	40561	22328	17618	29286
Wrap53	-0.435142	3.38629	15.723	0.000862921	0.00727644	388	221	874	1235	771	594	992	476	756	867
Trpc4ap	-0.217631	7.03787	15.7137	0.000865194	0.00729019	5094	3174	12078	18306	9135	6861	12118	6096	8189	9646
Mcm10	-1.22819	1.30851	15.7128	0.000865428	0.00729019	73	35	144	150	79	115	176	55	318	263
Zfp846	0.415766	3.11956	15.6927	0.0008704	0.00732837	479	313	1170	1360	718	377	735	395	407	526
Adgrg6	0.839368	6.10523	15.6871	0.000871803	0.00733646	4662	2956	12296	12074	6443	2655	5994	3477	1488	3943
Sfxn5	0.419772	2.84131	15.6835	0.000872679	0.00734012	420	238	750	1345	605	325	552	253	380	477
Plekhs1	-2.5518	-0.561953	15.6791	0.000873773	0.00734561	7	3	5	5	40	17	76	18	75	149
Arhgap21	0.583132	6.30862	15.6624	0.000877965	0.00737566	4764	3134	10583	11774	6422	3242	6026	3582	3021	4322
Cyp1a1	-3.57967	5.06323	15.6613	0.000878234	0.00737566	359	56	269	432	244	763	8763	203	125	7107
A830018L16Rik	0.829246	1.4056	15.6588	0.000878863	0.00737722	187	103	426	470	245	98	183	121	100	139
Pitpnm3	0.79531	5.12811	15.6464	0.000881984	0.00739867	2647	1444	5149	4383	3042	1178	2407	1403	902	2527
Arhgap11a	-0.616008	3.57709	15.6451	0.000882308	0.00739867	419	220	796	1043	527	587	933	392	995	805
Dennd2d	-0.399153	4.73693	15.6401	0.000883565	0.00740547	1050	603	2081	2776	1797	1416	2185	1122	1894	2214
Mreg	-2.11955	4.56151	15.6342	0.000885066	0.00740866	255	273	500	544	378	1337	753	326	3907	963
Ly6c2	-1.70938	4.66395	15.6322	0.000885563	0.00740866	507	190	682	4194	1252	1749	2856	1715	3698	4285
Ints8	0.33208	5.20459	15.6318	0.000885663	0.00740866	2231	1255	5038	6235	3351	1793	3106	1796	2295	2310
Fhl1	0.605721	8.3016	15.6315	0.000885727	0.00740866	20283	12211	42951	60207	34549	20834	24185	14677	9151	18680
Top2a	-0.968535	4.78234	15.6298	0.000886182	0.00740875	639	507	1592	2050	1109	1797	2269	685	2510	2068
Sirpa	-1.09572	8.01955	15.6279	0.000886662	0.00740904	5850	3423	11720	20465	9279	9473	15724	7468	30881	18938
Samsn1	-1.12334	4.33966	15.6119	0.000890702	0.00743906	471	197	805	2520	869	841	1842	661	2290	1815
Steap2	-0.550707	5.07475	15.6012	0.000893453	0.00745571	1302	795	2884	3155	1612	1770	3025	1932	2446	2359
Gm51701	-1.46894	0.467762	15.599	0.000894008	0.00745571	20	20	43	156	38	49	134	50	200	119
Trpc1	0.782603	2.78836	15.5989	0.000894039	0.00745571	432	264	1106	1361	704	305	536	360	195	341
Irf8	-0.629945	5.77361	15.5952	0.000894972	0.00745974	2013	692	3143	6971	3911	2745	4710	2504	4107	5154
Cnpy3	-0.424228	6.05717	15.5897	0.000896387	0.00746615	2423	1347	6018	9016	4285	3258	6373	3338	4855	5614
Lcp1	-0.880716	9.28058	15.5876	0.000896932	0.00746615	14762	8290	27071	65944	26981	23879	45000	21109	60755	42654
Atp6v1d	-0.618306	6.41495	15.587	0.000897086	0.00746615	2380	1559	6067	9137	5369	4681	6990	3349	7474	6018
[truncated: 14,638 more rows]

## Sheet: SAL vs HDM-CS
Gene	logFC	logCPM	F	PValue	FDR	SAL.1	SAL.2	SAL.3	SAL.4	SAL.5	HDM-CS.1	HDM-CS.2	HDM-CS.3	HDM-CS.4	HDM-CS.5
Dusp1	2.02481	7.15582	264.522	1.98201e-12	3.29747e-08	13153	6043	25724	47730	28275	3387	3401	3215	2924	1985
Apol7c	-3.8958	3.78915	212.713	1.30169e-11	1.08281e-07	71	41	134	250	144	1114	770	1455	640	919
Serpind1	-2.2867	3.67428	170.365	8.57296e-11	4.15849e-07	187	131	357	612	300	1028	599	1047	609	804
Cxcl17	-1.41389	6.23451	167.274	9.99818e-11	4.15849e-07	1801	1071	3947	6202	4236	5772	4603	5232	3684	4276
Itln1	-6.09584	2.77647	150.093	2.47142e-10	8.22341e-07	10	7	16	18	27	1140	380	312	445	720
Btg2	0.875325	7.12054	145.813	3.14147e-10	8.71076e-07	8703	4597	18380	27462	16894	5102	5316	4382	3781	3015
Tmc5	-2.05717	3.87786	139.867	4.43091e-10	1.0531e-06	292	191	494	571	407	1143	1040	993	1044	534
Slc5a1	-3.46957	5.46705	136.568	5.39271e-10	1.12148e-06	313	321	663	949	486	5175	1931	5204	2217	2962
AU040972	-2.33242	6.56839	133.257	6.59635e-10	1.16267e-06	1751	835	2673	2836	3546	7585	6447	7267	6627	5154
Chil1	-2.58767	12.1935	132.321	6.98849e-10	1.16267e-06	54640	40475	110997	156134	94383	442030	218363	392644	227138	243681
Ifitm1	-1.40899	6.27001	125.819	1.05456e-09	1.59068e-06	1922	910	3514	7434	3597	5574	4973	4818	4148	3434
Zfp385b	-1.45499	3.30946	123.808	1.20222e-09	1.59068e-06	246	150	595	762	413	830	597	870	400	471
C3ar1	-2.72379	3.9818	123.301	1.24294e-09	1.59068e-06	178	108	313	592	267	1484	1118	1303	579	732
Mat2a	1.06159	7.17502	122.084	1.34722e-09	1.60098e-06	10491	5448	23422	33764	17537	5354	4501	5237	3352	3785
Slc26a4	-5.68182	7.75048	120.908	1.45713e-09	1.61615e-06	482	338	534	706	431	21619	5401	27882	9557	16070
Fscn1	-1.82084	5.7884	119.8	1.56989e-09	1.63239e-06	932	581	2220	3185	1589	3601	2961	4804	2247	2186
Nr4a3	1.51403	4.1329	117.174	1.87783e-09	1.76469e-06	1151	602	3198	4192	2636	448	595	479	304	275
Muc1	-1.08384	9.10447	116.933	1.90927e-09	1.76469e-06	16092	9109	34295	43640	25960	38703	32749	36881	22564	18600
Mlph	-1.00926	6.04264	116.065	2.02751e-09	1.77536e-06	2075	1175	3459	5044	3514	4062	3885	4343	2772	2151
Proz	-3.42831	4.18503	114.243	2.30296e-09	1.91572e-06	154	98	269	310	179	1596	1238	1613	1058	818
Mexis	-3.10095	-0.251212	110.808	2.94233e-09	2.33102e-06	6	4	16	27	11	79	66	58	42	40
Csrnp1	1.17134	5.255	109.988	3.12264e-09	2.36143e-06	3006	1449	5742	10229	4954	1164	1330	1434	1041	773
Ccr5	-2.3401	4.35491	106.594	4.01036e-09	2.90088e-06	264	154	404	949	457	1644	921	1578	751	1005
Gp2	-4.10905	4.22798	105.003	4.52037e-09	2.96152e-06	118	36	235	249	205	2589	1164	1667	1095	1222
Serpina3i	-3.17823	1.30623	104.899	4.55623e-09	2.96152e-06	23	16	38	68	43	267	114	354	98	128
Tnfrsf9	-4.26277	4.82348	104.555	4.6765e-09	2.96152e-06	137	104	195	303	221	3175	1024	2961	1273	2212
Pigu	-0.628423	5.24666	104.196	4.80621e-09	2.96152e-06	1387	764	2909	4284	2342	2420	2003	2275	1567	1287
Scgb3a1	-2.13618	8.85515	103.14	5.21079e-09	3.09614e-06	9915	3710	18209	35500	18427	52100	35809	28010	28422	37786
Cdhr1	-3.20169	1.34145	102.237	5.58669e-09	3.10208e-06	20	19	43	40	35	217	130	196	148	153
Slc6a20a	-2.67067	3.96082	102.221	5.5937e-09	3.10208e-06	241	99	314	385	292	1159	876	1234	723	832
Rgs16	-2.91117	3.01597	99.6065	6.865e-09	3.68429e-06	70	47	148	183	154	717	607	642	315	297
Pigr	-3.03255	9.45237	98.8776	7.27434e-09	3.7586e-06	6958	4746	12435	14447	9935	70341	36647	54343	39825	31600
Nxpe5	-3.84124	2.01924	98.3009	7.61737e-09	3.7586e-06	18	11	38	118	41	387	178	472	206	281
Ccl12	-3.47009	2.20349	98.1967	7.68122e-09	3.7586e-06	31	21	44	94	35	405	174	310	137	314
P2ry6	-1.84002	4.80051	97.4508	8.15612e-09	3.84549e-06	543	271	1055	1828	950	2422	1487	2247	1040	1411
Rasgef1b	1.21272	5.28329	97.163	8.34798e-09	3.84549e-06	2929	1730	5736	8806	4330	1206	1531	1008	968	723
Foxp3	-3.1276	1.57043	96.8646	8.55222e-09	3.84549e-06	22	8	36	81	60	249	199	194	125	150
Adamts1	1.6277	6.40799	95.9879	9.18503e-09	4.02135e-06	6783	3644	17353	21902	12933	2141	3290	2198	1832	1138
Klrc2	2.58507	-1.51103	95.3806	9.65369e-09	4.11817e-06	43	12	43	91	46	4	6	6	3	2
Dusp16	1.11093	6.03082	94.5653	1.03251e-08	4.29448e-06	4548	2752	10176	12748	7010	2067	2703	1755	1823	1017
[truncated: 16,597 more rows]
